# Supplementary material for: Detection of hepatitis B virus mRNA from single cell RNA sequencing data without prior knowledge
Source: PLoS One. 2025 Feb 11;20(2):e0314060. doi: 10.1371/journal.pone.0314060 (PMC11813074; doi:10.1371/journal.pone.0314060)
Supplement: S1 Table — This table contains the output of pathseq as stored in {each_sample}.gex.filtered_matrix.genus.csv. (XLSX) [file pone.0314060.s002.xlsx]

## Sheet: key
Patient ID key. Microbial reads per sample can be found in the other sheets in this file
sample	NCBI ID	HBsAg Loss
sample001	SRR28562212	No
sample002	SRR28562213	No
sample003	SRR28562214	No
sample004	SRR28562215	No
sample005	SRR28562216	No
sample006	SRR28562227	No
sample007	SRR28562238	No
sample008	SRR28562246	Yes
sample009	SRR28562248	Yes
sample010	SRR28562249	No
sample011	SRR28562250	Yes
sample012	SRR28562251	Yes
sample013	SRR28562252	Yes
sample014	SRR28562253	Yes
sample015	SRR28562254	Yes
sample016	SRR28562255	No
sample017	SRR28562256	No
sample018	SRR28562257	No
sample019	SRR28562258	No
sample020	SRR28562259	No
sample021	SRR28562260	No
sample022	SRR28562261	No
MISSING_SRA	SRR28562247	Yes

## Sheet: 001
barcode	Citrobacter	Competibacteraceae	Mesorhizobium	Mycobacterium	Mycoplasma	Pasteurella	Pseudomonas	Vesiculovirus
sample001_AGTCATGAGAAGCGGG-1	0	0	0	0	0	0	0	1
sample001_GAAGCCCGTGTTACAC-1	0	0	0	0	0	0	0	3
sample001_TGCATGAGTGACGTCC-1	0	0	0	0	0	0	0	5
sample001_GGGATCCAGTCGAAGC-1	0	0	0	0	0	0	0	1
sample001_AGACACTTCATCACAG-1	0	0	0	0	0	0	0	2
sample001_CAGTTAGTCCCGTAAA-1	0	0	0	0	0	0	0	2
sample001_TTCCACGCATCCAACA-1	0	0	0	0	0	0	0	1
sample001_ACACCAAAGGTGCGAT-1	0	0	0	0	0	0	0	1
sample001_CATGCCTCAAGTGCAG-1	0	0	0	0	0	0	0	1
sample001_TCTCCGAGTGAATGTA-1	0	0	0	0	0	0	0	1
sample001_GGGACAATCAACTGAC-1	0	0	0	0	0	0	0	1
sample001_AACAGGGGTCGAATTC-1	0	0	0	0	0	0	0	1
sample001_TCAAGACAGTATGATG-1	0	0	0	0	0	0	0	2
sample001_CAGTGCGGTTCCTACC-1	0	0	0	1	0	0	0	0
sample001_TCCTCGATCAGCAGAG-1	0	0	0	0	0	0	0	1
sample001_CGTGATAGTCACTCAA-1	0	0	0	0	0	0	0	1
sample001_TGGGAGACATTCCTCG-1	0	0	0	0	0	0	0	1
sample001_AGGATCTAGTTGCGCC-1	0	0	0	0	0	0	0	1
sample001_CTACATTTCCACGTGG-1	0	0	0	0	0	0	0	1
sample001_TGGAACTAGTAAACAC-1	0	0	0	0	0	0	0	1
sample001_GCAGGCTCAGAGCTAG-1	0	0	0	0	0	0	0	1
sample001_GTGTGGCAGTGAACAT-1	0	0	0	0	0	0	0	1
sample001_GAGTGTTGTTCGGTCG-1	0	0	0	0	0	0	0	2
sample001_AATTCCTTCAAGCTTG-1	0	0	0	0	0	0	0	1
sample001_TTTGGAGAGTACCGGA-1	0	0	0	0	0	0	0	1
sample001_TCACATTTCAGCAATC-1	0	0	0	0	0	0	0	1
sample001_CGTGCTTTCATTTCCA-1	0	0	0	0	0	0	0	2
sample001_AATCGACGTTTGGGAG-1	0	0	0	0	0	0	0	1
sample001_GAGACCCAGTGCAGGT-1	0	0	0	0	0	0	0	2
sample001_GTCGAATCAACTGATC-1	0	0	0	0	0	0	0	1
sample001_ACACGCGTCACCGGGT-1	0	0	1	0	0	0	0	0
sample001_AGTCATGTCGGAGATG-1	0	0	0	0	0	0	0	2
sample001_GGTAATCTCGTTCCCA-1	0	0	0	0	0	0	0	2
sample001_ACCAACAGTACTTGTG-1	0	0	0	0	0	0	0	1
sample001_GTTAGACGTCACGCTG-1	0	0	0	0	0	0	0	1
sample001_CACGAATCAGGGAATC-1	0	0	0	0	0	0	0	1
sample001_CCAATGATCAGACATC-1	0	0	0	0	0	0	0	2
sample001_TGTGCGGAGTGGCGAT-1	0	0	0	0	0	0	0	1
sample001_GTTCGCTCATTATGCG-1	0	0	0	0	0	0	0	3
sample001_TCGAAGTTCTCTATAC-1	0	0	0	0	0	1	0	0
sample001_GGGTTATCAGACCTGC-1	0	0	0	0	0	0	0	1
sample001_AGCGATTGTTAGCTAC-1	0	0	0	0	0	0	0	1
sample001_GTTGTCCCAGACGATG-1	0	0	0	0	0	0	0	1
sample001_GTGTTCCCATGCAGGA-1	0	0	0	0	0	0	0	1
sample001_TGATTCTGTTCTCGTC-1	0	0	0	0	0	0	0	2
sample001_ACATCCCTCGAGAACG-1	0	0	0	0	0	0	0	3
sample001_TACAGGTCAGCTACCG-1	0	0	0	0	0	0	0	1
sample001_ATGATCGAGGTCACTT-1	0	0	3	0	0	0	0	1
sample001_ATTGGGTGTGAATTAG-1	0	0	0	0	0	0	0	1
sample001_TCTGTCGTCGATCCAA-1	0	0	0	0	0	0	0	1
sample001_GATCCCTAGAGCCCAA-1	0	0	0	0	0	0	0	1
sample001_CCCTCTCGTCAGTCCG-1	0	0	0	0	0	0	0	1
sample001_GGAATCTGTGCCCACA-1	1	0	0	0	0	0	0	0
sample001_CTGCTCAGTTCGTACA-1	0	0	0	0	0	0	0	1
sample001_CGGAACCTCTTGCAGA-1	0	0	0	0	0	0	0	1
sample001_AGTTCGAGTCACCACG-1	0	0	0	0	0	0	0	2
sample001_TCTCACGAGAACGCGT-1	0	0	0	0	0	0	0	1
sample001_TAACCAGGTGCATACT-1	0	0	0	0	0	0	0	1
sample001_CCATCACCACACTGGC-1	0	0	0	0	0	0	0	1
sample001_ATCGATGCAATACAGA-1	0	0	3	0	0	0	0	0
sample001_CTTGAGACACTGTCGG-1	0	0	0	0	0	0	0	1
sample001_TCAGCCTCAGAGGACT-1	0	0	0	0	0	0	0	1
sample001_AGTAGCTGTACCGGCT-1	0	0	0	0	0	0	0	1
sample001_TTAGTCTCAAGTTGGG-1	0	0	0	0	0	0	0	1
sample001_GTGCTTCTCGCTTACC-1	0	0	0	0	1	0	0	0
sample001_TCACTATCAGGATCTT-1	0	0	0	0	0	0	0	1
sample001_CATAGACTCGTTCCTG-1	0	0	0	0	0	0	0	1
sample001_GATTCTTCACACGTGC-1	0	0	0	0	0	0	0	1
sample001_GAACTGTAGTTAGTGA-1	0	0	0	0	0	0	0	1
sample001_CGAAGGAAGAGACAAG-1	0	0	0	0	0	0	0	1
sample001_TATCTTGAGGACTGGT-1	0	0	1	0	0	0	0	0
sample001_CTTCCGATCCCAAGTA-1	0	0	0	0	0	0	0	1
sample001_CTACATTAGGGTCTTT-1	0	0	0	0	0	0	0	1
sample001_CAGCACGAGCGGCTCT-1	0	0	1	0	0	0	0	0
sample001_TTCTAGTCAGCGGTCT-1	0	0	0	0	0	0	0	1
sample001_GCGGATCCAGACTCTA-1	0	0	0	0	0	0	0	2
sample001_ATCACGACATCAGCAT-1	0	0	0	0	0	0	0	1
sample001_CCTCTAGAGATTAGTG-1	0	0	0	0	0	0	0	2
sample001_TTCGCTGAGGTAAACT-1	0	0	0	0	0	0	0	1
sample001_ATTCACTGTTCGAGCC-1	0	0	0	0	0	0	1	0
sample001_CACGGGTGTTGACGGA-1	0	0	0	0	0	0	0	1
sample001_GACATCACACTAGAGG-1	0	0	0	1	0	0	0	0
sample001_TCAATCTCACATACGT-1	0	1	0	0	0	0	0	0
sample001_AGACACTTCGTGTGGC-1	0	0	0	0	0	0	0	2
sample001_AGGTCATGTTATGACC-1	0	0	0	0	0	0	0	1
sample001_CTACCCAGTTAATCGC-1	0	0	0	0	0	0	0	1
sample001_ATCGTAGAGCTACTAC-1	0	0	0	0	0	0	0	1
sample001_GTCATCCTCCACCCTA-1	0	0	0	0	0	0	0	1
sample001_CGGAACCCACGGTGTC-1	0	0	0	0	0	0	0	1
sample001_GCCCGAAGTCATCGCG-1	0	0	0	0	0	0	0	1
sample001_GTTCTATCACCACATA-1	0	0	0	0	0	0	0	1
sample001_ACGATCACATGAGTAA-1	0	0	0	0	0	0	0	1
sample001_AAAGGATTCTCCTGAC-1	0	0	0	0	0	0	0	1
sample001_GAGTTTGCAGGGCTTC-1	0	0	0	0	0	0	0	1
sample001_ACCGTTCTCGTGCGAC-1	0	0	0	0	0	0	0	1
sample001_CCACACTGTACAGTCT-1	0	0	0	0	0	0	0	1
sample001_TCTTCCTTCATCGACA-1	0	0	0	0	0	0	0	1
sample001_CCGATGGAGCGACAGT-1	0	0	0	0	0	0	0	1
sample001_TCATCATTCCCATTTA-1	0	0	0	0	0	0	0	1
sample001_GTTGTAGGTAGTCACT-1	0	0	0	0	0	0	0	1
sample001_CTCTCAGAGAGTCGAC-1	0	0	0	0	0	0	0	1

## Sheet: 002
barcode	Brevibacterium	Burkholderia	Colletotrichum	Corynebacterium	Desulfovibrio	Halomonas	Herbaspirillum	Lawsonella	Malassezia	Mesorhizobium	Microbacterium	Moraxella	Mycobacterium	Orthohepadnavirus	Pseudomonas	Purpureocillium	Rhodococcus	Rothia	Sphingomonas	Streptococcus	Vesiculovirus
sample002_TTCATTGGTCGAAGCA-1	0	0	0	0	0	0	0	0	0	0	0	0	0	0	0	0	0	0	0	0	2
sample002_GCCAACGCACAGCTTA-1	0	0	0	0	0	0	0	0	0	131	0	0	0	0	0	0	0	0	0	0	0
sample002_TGTGGCGAGAGTGACC-1	0	0	0	0	0	0	0	0	0	0	0	0	0	0	0	0	0	0	0	0	1
sample002_TGGATCATCGGTAACT-1	0	0	0	0	0	0	0	0	0	2	0	0	0	0	0	0	0	0	0	0	1
sample002_GTGCTGGTCGCTACAA-1	0	0	0	0	0	0	0	0	0	0	0	0	0	0	0	0	0	0	0	0	1
sample002_GATTGGTGTGCACGCT-1	0	0	0	0	0	0	0	0	0	1	0	0	0	0	0	0	0	0	0	0	1
sample002_GGGCGTTTCGGCTGAC-1	0	0	0	0	0	0	0	0	0	0	0	0	0	0	0	0	0	0	0	0	1
sample002_CCTAACCTCTCCGAAA-1	0	0	0	0	0	0	0	0	0	0	0	0	0	0	0	0	0	0	0	0	2
sample002_AGTCACACAAGAGGCT-1	0	0	0	0	0	0	0	0	0	0	0	0	0	0	0	0	0	0	0	0	2
sample002_GACAGCCCAGACGCTC-1	0	1	0	0	0	0	0	0	0	0	0	0	0	0	0	0	0	0	0	0	4
sample002_ACGTTCCGTATCGAAA-1	0	0	0	0	0	0	0	0	0	0	0	0	0	0	0	0	0	0	0	0	1
sample002_ATTGGGTCAGCACCCA-1	0	0	0	0	0	0	0	0	0	0	0	0	1	0	0	0	0	0	0	0	1
sample002_CACTGAACAACGACTT-1	0	0	0	0	0	0	0	0	0	0	0	0	0	0	0	0	0	0	0	0	1
sample002_TCAGTCCCAAGAAACT-1	0	0	0	0	0	0	0	0	0	1	0	0	0	0	0	0	0	0	0	0	2
sample002_AAAGTGAAGCTTGTGT-1	0	0	0	0	0	0	0	0	0	0	0	0	0	0	1	0	0	0	0	0	3
sample002_TCCACCACAAATCAAG-1	0	0	0	0	0	0	0	0	0	1	0	0	0	0	0	0	0	0	0	0	3
sample002_GCATGATAGGGTCACA-1	0	0	0	0	0	0	0	0	0	0	0	0	0	0	0	0	0	0	0	0	2
sample002_ATCCCTGAGCAAGGAA-1	0	0	0	0	0	0	0	0	0	0	0	0	0	0	0	0	0	0	0	0	1
sample002_TCTAACTTCCCAGCGA-1	0	0	0	0	0	0	0	0	0	0	0	0	0	0	0	0	0	0	0	1	0
sample002_ATCAGGTGTGCTATTG-1	0	0	0	0	0	0	0	0	0	1	0	0	0	0	0	0	0	0	0	0	3
sample002_GTAGAGGTCGTCTCAC-1	0	0	0	0	0	0	0	0	0	0	0	0	0	0	0	0	0	0	0	0	2
sample002_TGCATGACACGGTAGA-1	0	0	0	0	0	0	0	0	0	0	0	0	0	0	0	0	0	0	0	0	1
sample002_AAGTTCGGTCAACCTA-1	0	0	0	0	0	0	0	0	0	0	0	0	0	0	0	0	0	0	0	0	1
sample002_TGTTGGAAGGGACAGG-1	0	0	0	0	0	0	0	0	0	0	0	0	0	0	0	0	0	0	0	0	2
sample002_CGGTCAGAGGAGGCAG-1	0	0	0	0	0	0	0	0	0	0	0	0	0	0	0	0	0	0	0	0	7
sample002_CAGATACGTTCCATTT-1	0	0	0	0	0	0	0	0	0	0	0	0	2	0	0	0	0	0	0	0	0
sample002_AGACAGGAGCGGGTTA-1	0	0	0	0	0	0	0	0	0	0	0	0	0	0	0	0	0	0	0	0	3
sample002_TCCCATGCAGCGTTTA-1	0	0	0	0	0	0	0	0	0	0	0	0	0	0	0	0	0	0	0	0	4
sample002_TTATTGCAGCAACTTC-1	0	0	0	0	0	0	0	0	0	0	0	0	0	0	0	0	0	0	0	0	1
sample002_CAATTTCCAAGCCTGC-1	0	0	0	0	0	0	0	0	0	0	0	0	0	0	0	0	0	0	0	0	4
sample002_ACTATCTAGCGGATCA-1	0	0	0	0	0	0	0	0	0	0	0	0	0	0	0	0	0	0	0	0	1
sample002_TCATTTGAGGTTACAA-1	1	0	0	0	0	0	0	0	0	0	0	0	0	0	0	0	0	0	0	0	1
sample002_ATGCGATGTGCATTAC-1	0	0	0	0	0	0	0	0	0	0	0	0	0	0	0	0	0	0	0	0	5
sample002_AAGAACACAAATCCCA-1	0	0	0	0	0	0	0	0	0	1	0	0	0	0	0	0	0	0	0	0	1
sample002_TGGAACTAGTGCTCGC-1	0	0	0	0	0	0	0	0	0	1	0	0	1	0	0	0	0	0	0	0	0
sample002_TTATTGCAGCGCCGTT-1	0	0	0	0	0	0	0	0	0	0	0	0	0	0	0	0	0	0	0	0	2
sample002_GCTTGGGCAGCGTGCT-1	0	0	0	0	0	0	0	0	0	0	0	0	0	0	0	0	0	0	0	0	2
sample002_GGGTCACTCATGCCCT-1	0	0	0	0	0	0	0	0	0	0	0	0	0	0	0	0	0	0	0	0	1
sample002_TGTAGACAGCGTTCAT-1	0	0	0	0	0	0	0	0	0	0	0	0	0	0	0	0	0	0	0	0	3
sample002_ATAGAGACAGGATCTT-1	0	0	0	0	0	0	0	1	0	0	0	0	0	1	0	0	0	0	0	0	1
sample002_ACGTAACTCCATTCAT-1	0	0	0	0	0	0	0	0	0	0	0	0	0	0	0	0	0	0	0	0	1
sample002_ATGAGTCTCGACCATA-1	0	0	0	0	0	0	0	2	0	0	0	0	0	0	0	0	0	0	0	0	4
sample002_CCGTGAGAGCCGTTGC-1	0	0	0	0	0	0	0	0	0	1	0	0	0	0	0	0	0	0	0	0	4
sample002_TGTTGAGTCCGTAGTA-1	0	0	0	0	0	0	0	0	0	0	0	0	0	0	0	0	0	0	0	0	3
sample002_GGAACCCTCCGTTGGG-1	0	0	0	0	0	0	0	0	0	0	0	0	0	0	0	0	0	0	0	0	2
sample002_AAGTGAATCTAGTGAC-1	0	1	0	0	0	0	0	1	0	0	0	0	0	0	0	0	0	0	0	0	1
sample002_GGAGAACGTAGATTAG-1	0	0	0	0	0	0	0	0	0	0	0	0	0	0	0	0	0	0	0	0	1
sample002_TTCGATTGTTCTATCT-1	0	0	0	0	0	0	1	1	0	1	0	0	0	0	0	0	0	0	0	0	1
sample002_ACAGGGACATTAGGAA-1	0	0	0	0	0	0	0	0	0	0	0	0	0	0	0	0	0	0	0	0	1
sample002_GTGCTGGTCGTAACTG-1	0	0	0	0	0	0	0	0	0	0	0	0	0	0	0	0	0	0	0	0	1
sample002_CCTCACACAAACAGGC-1	0	0	0	0	0	0	0	0	0	0	0	0	0	0	0	0	0	0	0	0	1
sample002_CCGGTAGTCATTGTTC-1	0	0	0	0	0	0	0	0	0	0	0	0	0	0	0	0	0	0	0	0	2
sample002_TGTGGCGCAGATACCT-1	0	0	0	0	0	0	0	0	0	0	0	0	0	0	0	0	0	0	0	0	2
sample002_ACACAGTAGTGCCCGT-1	0	0	0	0	0	0	0	0	0	0	0	0	0	0	0	0	0	0	0	0	2
sample002_CTTTCAACAGAACCGA-1	0	0	0	0	0	0	0	0	0	0	0	0	0	0	0	0	0	0	0	0	1
sample002_CACGGGTTCCAATCCC-1	0	0	0	0	0	0	0	0	0	0	0	0	0	0	0	0	0	0	0	0	3
sample002_ACCTGTCTCCATTGCC-1	0	0	0	0	0	0	0	0	0	0	0	0	0	0	0	0	0	0	0	0	2
sample002_TCCCATGGTCTTCATT-1	0	0	0	0	0	0	0	1	0	0	0	0	0	0	0	0	0	0	0	0	0
sample002_CTAACCCAGAGAGAAC-1	0	0	0	0	0	0	0	0	0	0	0	0	0	0	0	0	0	0	0	0	2
sample002_GAGTTTGGTCCCAAAT-1	0	0	0	0	0	0	0	0	0	0	0	0	0	0	0	0	0	0	0	0	1
sample002_CGAATTGAGGTCGACA-1	0	0	0	0	0	0	0	0	0	1	0	0	0	0	0	0	0	0	0	0	1
sample002_TCAGCAACAGCTACTA-1	0	0	0	0	0	0	0	0	0	0	0	0	0	0	0	0	0	0	0	0	1
sample002_TGCTGAAAGATAGCTA-1	0	0	0	0	0	0	0	0	0	0	0	0	0	0	0	0	0	0	0	0	1
sample002_TATCTGTGTCGATGCC-1	0	0	0	0	0	0	0	0	0	0	0	0	0	0	0	0	0	0	0	0	3
sample002_CTAGGTACAGCTTCCT-1	0	0	0	0	0	0	0	0	0	0	0	0	0	0	0	0	0	0	0	0	1
sample002_CAGCACGCACGACGCT-1	0	0	0	0	0	0	0	0	0	0	0	0	0	0	0	0	0	0	0	0	1
sample002_CTGGACGGTGGTCCGT-1	0	0	0	0	0	0	0	0	0	0	0	0	0	0	0	0	0	0	0	0	2
sample002_GCCAGCAAGGATTTCC-1	0	0	0	0	0	0	0	0	0	0	0	0	0	0	0	0	0	0	0	0	1
sample002_CTTCTAACAAACGGCA-1	0	0	0	0	0	0	0	0	0	0	0	0	0	0	0	0	0	0	0	0	1
sample002_AAAGAACAGATCACCT-1	0	0	0	0	0	0	0	0	0	0	0	0	0	0	0	0	0	0	0	0	1
sample002_TAATCTCGTATGTCCA-1	0	0	0	0	0	0	0	0	0	1	0	0	0	0	0	0	0	0	0	0	0
sample002_AAAGAACGTAACTAAG-1	0	0	0	0	0	0	0	0	0	0	0	0	1	0	0	0	0	0	0	0	1
sample002_TTCTAACAGGTCATAA-1	0	0	0	1	0	0	0	0	0	0	0	0	0	0	0	0	0	0	0	0	1
sample002_TTCTAGTCACAGCATT-1	0	0	0	0	0	0	0	2	0	1	0	0	0	0	0	0	0	1	0	0	0
sample002_TCTCTGGCAAGAAACT-1	0	0	0	0	0	0	0	0	0	0	1	0	0	0	0	0	0	0	0	0	1
sample002_TAGGTACAGAGTCAGC-1	0	0	0	0	0	0	0	0	0	0	0	0	0	0	0	0	0	0	0	0	1
sample002_TTGGATGTCACCTGTC-1	0	0	0	0	0	0	0	0	0	0	0	0	0	0	0	0	0	0	0	0	1
sample002_CTACATTTCATGTCAG-1	0	0	0	0	0	0	0	0	0	0	0	0	0	0	0	0	0	0	0	0	1
sample002_CTGAATGTCGTGTGGC-1	0	0	0	0	0	0	0	1	0	0	0	0	0	0	0	0	0	0	0	0	0
sample002_TGTCAGACAAATCGTC-1	0	0	0	0	0	0	0	0	0	0	0	0	0	0	0	0	0	0	0	0	1
sample002_GCTGAATGTGTCCCTT-1	0	0	0	0	0	0	0	0	0	0	0	0	1	0	0	0	0	0	0	0	0
sample002_ATGAGTCTCTCCAAGA-1	0	0	0	0	0	0	0	0	0	1	0	0	0	0	0	0	0	0	0	0	0
sample002_AGGGCCTCAGACGGAT-1	0	0	0	0	0	0	0	1	0	0	0	0	0	0	0	0	0	0	0	0	2
sample002_TGGTAGTCAAGCGGAT-1	0	0	0	0	0	0	0	0	0	0	0	0	0	0	0	0	0	0	0	0	2
sample002_ACAAAGATCTGTCGCT-1	0	0	0	0	0	0	0	0	0	0	0	0	0	0	0	0	0	0	0	0	1
sample002_CAGATACCAGCGTTGC-1	0	0	0	0	0	0	0	1	0	0	0	0	0	0	0	0	0	0	0	0	0
sample002_TGATCAGTCATTTCGT-1	0	0	0	0	0	0	0	1	0	0	0	0	0	0	0	0	0	0	0	0	0
sample002_TCACGCTAGGTCACCC-1	0	0	0	0	0	0	0	0	0	0	0	0	0	0	0	0	0	0	0	0	4
sample002_CATGCTCAGTTGCGAG-1	0	0	0	0	0	0	0	0	0	0	0	0	0	0	0	0	0	0	0	0	1
sample002_TCACACCGTAGGAAAG-1	0	0	0	0	0	0	0	2	0	0	0	0	0	0	0	0	0	0	0	0	0
sample002_CTCCGATGTCCCGCAA-1	0	0	0	0	0	0	0	0	0	0	0	0	0	0	0	0	0	0	0	0	2
sample002_TCACTATCAGCTACTA-1	0	0	0	0	0	0	0	0	0	0	0	0	0	0	0	0	0	0	0	0	1
sample002_ATCGGATCAGCTACTA-1	0	0	0	0	0	0	0	0	0	0	0	0	0	0	0	0	0	0	0	0	1
sample002_CCCGGAAGTGAGCCAA-1	0	0	0	0	0	0	0	0	0	0	0	0	0	0	0	0	0	0	0	0	1
sample002_TATTGCTCATCGTTCC-1	0	0	0	0	0	0	0	1	0	0	0	0	1	0	0	0	0	0	0	0	1
sample002_GGCACGTAGGTATCTC-1	0	0	0	0	0	0	0	0	0	0	0	0	0	0	0	0	0	0	0	0	1
sample002_TTCCACGGTCAAGCGA-1	0	0	0	0	0	0	0	0	0	1	0	0	0	0	0	0	0	0	0	0	0
sample002_TACCGGGAGTCGTTAC-1	0	0	0	0	0	0	0	0	0	1	0	0	0	0	0	0	0	0	0	0	3
sample002_GTGAGGATCGGCGATC-1	0	0	0	0	0	0	0	0	0	0	0	0	0	0	0	0	0	0	0	0	2
sample002_AGAGCCCGTGTGTGGA-1	0	0	0	0	0	0	0	0	0	1	0	0	0	0	0	0	0	0	0	0	1
sample002_ATCACTTTCAACTGGT-1	0	0	0	0	0	0	0	0	0	0	0	0	0	0	0	0	0	0	0	0	2
sample002_TAAGTCGCACGACTAT-1	0	0	0	0	0	0	0	0	0	0	0	0	0	0	0	0	0	0	0	0	1
sample002_ACTCCCAAGGAGATAG-1	0	0	0	0	0	0	0	0	0	0	0	0	0	0	0	0	0	0	0	0	2
sample002_TAACACGGTTACGATC-1	0	0	0	0	0	0	0	0	0	0	0	0	8	0	0	0	0	0	0	0	2
sample002_GTGGTTACATCTCATT-1	0	0	0	0	0	0	0	0	0	0	0	0	0	0	0	0	0	0	0	0	1
sample002_GAGATGGAGTACAACA-1	0	0	0	0	0	0	0	0	0	0	0	0	0	0	0	0	0	0	0	0	1
sample002_TCTACCGGTTGAGGAC-1	0	0	0	0	0	0	0	0	0	0	0	0	0	0	0	0	0	0	0	0	1
sample002_CGTTAGATCGACACCG-1	0	0	0	0	0	0	0	1	0	0	0	0	0	0	0	0	0	0	0	0	0
sample002_ATTCATCCACTTCAGA-1	0	0	0	0	0	0	0	0	0	0	0	0	0	0	0	0	0	0	0	0	1
sample002_CGATGGCAGTGTACAA-1	0	0	0	0	0	0	0	0	0	0	0	0	0	0	0	0	0	0	0	0	2
sample002_GGGAGATCACTATGTG-1	0	0	0	0	0	0	0	0	0	0	0	0	0	0	0	0	0	0	0	0	3
sample002_TCTGGCTCAAGAGCTG-1	0	0	0	0	0	0	0	0	0	0	0	0	0	0	0	0	0	0	0	0	1
sample002_GTGCTTCCAATTTCTC-1	0	0	0	0	0	0	0	1	0	0	0	0	0	0	0	0	0	0	0	0	0
sample002_TCATGGATCTCACTCG-1	0	0	0	0	0	0	0	0	0	0	0	0	0	0	0	0	0	0	0	0	1
sample002_GACCGTGAGCTTTGTG-1	0	0	0	0	0	0	0	0	0	0	0	0	0	0	0	0	0	0	0	0	2
sample002_ACGTAACTCTGCATAG-1	0	0	0	0	0	0	0	1	0	0	0	0	0	0	0	0	0	0	0	0	1
sample002_ACGTAACTCACAACCA-1	0	0	0	1	0	0	0	0	0	0	0	0	0	0	0	0	0	0	0	0	1
sample002_CTTCGGTCATGCGTGC-1	0	0	0	1	0	0	0	0	0	0	0	0	0	0	0	0	0	0	0	0	0
sample002_GTAACCAGTGGCTTAT-1	0	0	0	0	0	0	0	0	0	0	0	0	0	0	0	0	0	0	0	0	1
sample002_CCTAACCCAGCCTTCT-1	1	0	0	0	0	0	0	0	0	0	0	0	0	0	0	0	0	0	0	0	1
sample002_TGTTCCGCAAGCACAG-1	0	0	0	0	0	0	0	1	0	0	0	0	0	0	0	0	0	0	0	0	0
sample002_AGCGTATAGATAGCAT-1	0	0	0	0	0	0	0	0	0	0	0	0	0	0	0	0	0	1	0	0	0
sample002_ACAGGGATCGGCGATC-1	0	0	0	0	0	0	0	0	0	0	0	0	0	0	0	0	0	0	0	0	2
sample002_GTACAACGTCGTCGGT-1	0	0	0	0	0	0	0	0	0	0	0	0	0	0	0	0	0	0	0	0	1
sample002_GTTACCCCACGGTGCT-1	0	0	0	0	0	0	0	0	0	0	0	0	0	0	0	0	0	1	0	0	1
sample002_GTCGTAACATTCAGGT-1	0	0	0	0	0	0	0	0	0	0	0	0	0	0	0	0	0	0	0	0	1
sample002_TGTGCGGGTTTAGACC-1	0	0	0	0	0	0	0	1	0	0	0	0	0	0	0	0	0	0	0	0	1
sample002_TGCATGACAGCACAGA-1	0	0	0	0	0	0	0	0	0	0	0	0	0	0	0	0	0	0	0	0	1
sample002_TGCAGGCTCCAAAGGG-1	0	0	0	0	0	0	0	0	0	0	0	0	0	0	0	0	0	0	0	0	1
sample002_GTGAGGAAGAGAGCAA-1	0	0	0	0	0	0	0	0	0	0	0	0	0	0	0	0	0	0	0	0	1
sample002_AAGCGAGAGCATATGA-1	0	0	0	0	0	0	0	0	0	0	0	0	0	0	0	0	0	0	0	0	1
sample002_CTCCTCCTCACCCATC-1	0	0	0	0	0	0	0	0	0	0	0	0	0	0	0	0	0	0	0	0	2
sample002_AGAAGTAGTGACCTGC-1	0	0	0	0	0	0	0	1	0	0	0	0	0	0	0	0	0	0	0	0	1
sample002_TTGTGTTAGAGCTGCA-1	0	0	0	0	0	0	0	0	0	0	0	0	0	0	0	0	0	0	0	0	1
sample002_TAGATCGCATGATAGA-1	0	0	0	0	0	0	0	0	0	0	0	0	0	0	0	0	0	0	0	0	1
sample002_CACTGGGAGACCAGCA-1	0	0	0	0	0	0	0	0	0	0	0	0	0	0	0	0	0	0	0	0	2
sample002_GAGGCCTAGAGGGTGG-1	0	0	0	0	0	0	0	0	0	0	0	0	0	0	0	0	0	0	0	0	1
sample002_CGATGGCGTATCGTGT-1	0	0	0	0	0	0	0	1	0	0	0	0	0	0	0	0	0	0	0	0	1
sample002_GAGTTGTCATTGAAAG-1	0	0	0	0	0	0	0	0	0	0	0	0	0	0	0	0	0	0	0	0	1
sample002_GATAGAACACGCTATA-1	0	0	0	0	0	0	0	0	0	0	0	0	0	0	0	0	0	0	0	0	1
sample002_TCACTATGTGGATGAC-1	0	0	0	0	0	0	0	1	0	0	0	0	0	0	0	0	0	0	0	0	0
sample002_CTGCCTAAGTTCGCAT-1	0	0	0	0	0	0	0	0	0	1	0	0	0	0	0	0	0	0	0	0	0
sample002_AACCTGAGTGATAGTA-1	0	0	0	1	0	0	0	0	0	0	0	0	0	0	0	0	0	0	0	0	0
sample002_AGGCATTCACTGGACC-1	0	0	0	0	0	0	0	1	0	0	0	0	0	0	0	0	0	0	0	0	2
sample002_AGCATCACAACCACAT-1	0	0	0	0	0	0	0	0	0	0	0	0	0	0	0	0	0	0	0	0	2
sample002_GGTTAACAGGACATCG-1	0	0	0	0	0	0	0	0	0	0	0	0	0	0	0	0	0	0	0	0	1
sample002_TTACGCCTCCCGTGAG-1	0	0	0	0	0	0	0	0	0	1	0	0	0	0	0	0	0	0	0	0	0
sample002_CAAAGAAGTTTACGAC-1	0	0	1	0	0	0	0	0	0	0	0	0	0	0	0	0	0	0	0	0	0
sample002_GGACGTCGTCGCGGTT-1	0	0	0	0	0	0	0	0	0	0	0	1	0	0	0	0	0	0	0	0	1
sample002_TATTGCTCATAATCGC-1	0	0	0	0	0	0	0	1	0	0	0	0	0	0	0	0	0	0	0	0	1
sample002_AACCTTTTCCTCAGGG-1	0	0	0	0	0	0	0	0	0	0	0	0	0	0	0	0	0	0	0	0	1
sample002_ATCTCTACAACCGCCA-1	0	0	0	0	0	0	0	0	0	1	0	0	0	0	0	0	0	0	0	0	0
sample002_GATTCGATCTCCCAAC-1	0	0	0	0	0	0	0	0	0	0	0	0	0	0	0	0	0	0	0	0	1
sample002_CCCAACTGTACCAGAG-1	0	0	0	0	0	0	0	0	0	1	0	0	0	0	0	0	0	0	0	0	1
sample002_AGGGTTTGTATTCTCT-1	0	0	0	0	0	0	0	0	0	0	0	0	0	0	0	0	0	0	0	0	1
sample002_GGGTGTCCAAGCTCTA-1	0	0	0	0	0	0	0	0	0	1	0	0	0	0	0	0	0	0	1	0	0
sample002_GTGAGTTCAAGACCGA-1	0	0	0	0	0	0	0	1	0	0	0	0	0	0	0	0	0	0	0	0	2
sample002_CCTCTCCCATTCCTAT-1	0	0	0	1	0	0	0	0	0	0	0	0	0	0	0	0	0	0	0	0	0
sample002_TCAGGGCAGACGCCAA-1	0	0	0	0	0	0	0	0	0	0	0	0	0	0	0	0	0	0	0	0	2
sample002_AGCTTCCGTCACTGAT-1	0	0	0	0	0	0	0	0	0	0	0	0	0	0	0	0	0	0	0	0	2
sample002_TTTAGTCAGTTGCCCG-1	0	0	0	0	0	0	0	0	0	0	0	0	0	0	0	0	0	0	0	0	1
sample002_ACTTCCGTCAGTGGGA-1	0	0	0	0	0	0	0	2	0	0	0	0	0	0	0	0	0	0	0	0	1
sample002_GAGATGGGTCTGTAAC-1	0	0	0	0	0	0	0	0	0	1	0	0	0	0	0	0	0	0	0	0	1
sample002_CAGATTGCAGGAGACT-1	0	0	0	0	0	0	0	0	0	0	0	0	0	0	0	0	0	0	0	0	1
sample002_ATGATCGGTCCACTCT-1	0	0	0	1	0	0	0	0	0	0	0	0	0	0	0	0	0	0	0	0	0
sample002_GATGATCTCATGCCAA-1	0	0	0	0	0	0	0	0	0	0	0	0	0	0	0	0	0	0	0	0	2
sample002_AGACTCACACCAACAT-1	0	0	0	0	0	0	0	0	0	1	0	0	0	0	0	0	0	0	0	0	1
sample002_ATCCCTGAGGTCATCT-1	0	0	0	0	0	0	0	0	0	0	0	0	0	0	0	0	0	0	0	0	1
sample002_CCGTAGGTCTAAGCGT-1	0	0	0	0	0	0	0	0	0	0	0	0	0	0	0	0	0	0	0	0	1
sample002_AAAGGTAGTGAGTTGG-1	0	0	0	0	0	0	0	0	0	0	0	0	0	0	0	0	0	0	0	0	1
sample002_ACTGTGACACAGTCCG-1	0	0	0	0	0	0	0	0	0	0	0	0	0	0	0	0	0	0	0	0	1
sample002_CTGTGAATCGACATAC-1	0	0	0	0	0	0	0	0	0	0	0	0	0	0	0	0	1	0	0	0	0
sample002_ACGGTTATCCACGGAC-1	0	0	0	0	0	1	0	0	0	0	0	0	0	0	0	0	0	0	0	0	1
sample002_TTCGCTGAGGTCACCC-1	0	0	0	0	0	0	0	0	0	0	0	0	0	0	0	0	0	0	0	0	1
sample002_GAGTCTAGTAATGCGG-1	0	0	0	0	0	0	0	0	0	1	0	0	0	0	0	0	0	0	0	0	0
sample002_AAAGTCCTCAGCACCG-1	0	0	0	0	0	0	0	0	0	0	0	0	0	0	0	0	0	0	0	0	1
sample002_GTAGGTTCAAACGAGC-1	0	0	0	0	0	0	0	0	0	0	0	0	0	0	0	0	0	0	0	0	1
sample002_AGACAAATCTAAGCCA-1	0	0	0	1	0	0	0	0	0	0	0	0	0	0	0	0	0	0	0	0	0
sample002_ATCACGAGTCGCGTCA-1	0	0	0	0	0	0	0	0	0	0	0	0	0	0	0	0	0	0	0	0	1
sample002_ATCGGATAGTGTTGTC-1	0	0	0	0	0	0	0	0	0	0	0	0	0	0	0	0	0	0	0	0	2
sample002_AGTTCCCCAACCGTGC-1	0	0	0	0	0	0	0	0	0	0	0	0	0	0	0	0	0	0	0	0	1
sample002_GTGATGTAGCTAGCCC-1	0	0	0	0	0	0	0	0	0	0	0	0	0	0	0	0	0	0	0	0	1
sample002_CCGTGAGCAGAAGCGT-1	0	0	0	0	0	0	0	0	0	1	0	0	0	0	0	0	0	0	0	0	0
sample002_ATTACTCCAGACAAAT-1	0	0	0	0	0	0	0	0	0	0	0	0	0	0	0	0	0	0	0	0	2
sample002_TGTTTGTAGCGCCGTT-1	0	0	0	0	0	0	0	2	0	0	0	0	0	0	0	0	0	0	0	0	0
sample002_CGCCAGATCGATACAC-1	0	0	0	0	0	0	0	0	0	0	0	0	0	0	0	0	0	0	0	0	1
sample002_ACAGGGAAGAGTAACT-1	0	0	0	0	0	0	0	0	0	0	0	0	0	0	0	0	0	0	0	0	1
sample002_AGTCTCCGTTAGAGTA-1	0	0	0	0	0	0	0	0	0	0	0	0	0	0	0	0	0	0	0	0	1
sample002_CTCCACATCAGTGTGT-1	0	0	0	0	0	0	0	0	0	0	0	0	0	0	0	0	0	0	0	0	1
sample002_GGCTGTGTCCATTTGT-1	0	0	0	0	0	0	0	0	0	1	0	0	0	0	0	0	0	0	0	0	0
sample002_CTAACCCAGACGCTCC-1	0	0	0	0	0	0	0	1	0	0	0	0	0	0	0	0	0	0	0	0	0
sample002_TGCACGGCAAGACGGT-1	0	0	0	0	0	0	0	0	0	1	0	0	0	0	0	0	0	0	0	0	1
sample002_TCTTGCGCAACGAGGT-1	0	0	0	0	0	0	0	1	0	0	0	0	0	0	0	0	0	0	0	0	0
sample002_CACGGGTGTACTCCCT-1	0	0	0	0	0	0	0	0	0	0	0	0	0	0	0	0	0	1	0	0	0
sample002_CATCAAGCACGGCTAC-1	0	0	0	0	0	0	0	0	0	0	0	0	0	0	0	0	0	0	0	1	1
sample002_CCTCACAAGATTGCGG-1	0	0	0	0	0	0	0	0	0	0	0	0	0	0	0	0	0	0	0	0	1
sample002_CTATCTACAGATTAAG-1	0	0	0	0	0	0	0	0	0	0	0	0	0	0	0	0	0	0	0	0	1
sample002_TTTACTGGTCTCGGAC-1	0	0	1	0	0	0	0	0	0	0	0	0	0	0	0	0	0	0	0	0	0
sample002_CTCGAGGGTGGCTTAT-1	0	0	0	0	0	0	0	1	0	0	0	0	0	0	0	0	0	0	0	0	0
sample002_GCGTTTCTCGCAGTCG-1	0	0	0	0	0	0	0	1	0	0	0	0	0	0	0	0	0	0	0	0	0
sample002_TCATGGAGTCGACGCT-1	1	0	0	0	0	0	0	0	0	0	0	0	0	0	0	0	0	0	0	0	0
sample002_AGTTCGAGTTGCCGCA-1	0	0	0	0	1	0	0	0	0	0	0	0	0	0	0	0	0	0	0	0	2
sample002_ACCAAACCATTGCTTT-1	0	0	0	0	0	0	0	0	0	1	0	0	0	0	0	0	0	0	0	0	0
sample002_CTGCTCAAGGAAGTCC-1	0	0	0	0	0	0	0	0	0	0	0	0	0	0	0	0	0	0	0	0	1
sample002_ACCCTTGGTACAAGTA-1	0	0	0	0	0	0	0	0	0	1	0	0	0	0	0	0	0	0	0	0	0
sample002_AGCTACATCGGCTGAC-1	0	0	0	0	0	0	0	0	0	0	0	0	0	0	0	0	0	0	0	0	1
sample002_AACAGGGTCCTAGAGT-1	0	0	0	0	0	0	0	0	0	0	0	0	0	0	0	0	0	0	0	0	2
sample002_GGGCCATAGTGTTCAC-1	0	0	0	0	0	0	0	0	0	0	0	0	0	0	0	0	0	0	0	0	1
sample002_GTGATGTCATGAGATA-1	0	0	0	0	0	0	0	0	0	0	0	0	0	0	0	0	0	0	0	0	2
sample002_CAGATCAAGCATTTCG-1	0	0	0	0	0	0	0	0	0	0	0	0	0	0	0	0	0	0	0	0	1
sample002_TGTGGCGGTCCTACGG-1	0	0	0	0	0	0	0	0	0	0	0	0	0	0	0	0	0	0	0	0	1
sample002_TCGAAGTAGCCGATCC-1	0	0	0	0	0	0	0	0	0	1	0	0	0	0	0	0	0	0	0	0	0
sample002_ATTCCATTCATCGACA-1	0	0	0	0	0	0	0	1	0	0	0	0	0	0	0	0	0	0	0	0	0
sample002_GTTGTAGGTTGACGGA-1	0	0	0	0	0	0	0	0	0	0	0	0	0	0	0	0	0	0	0	0	1
sample002_AGGTTGTGTGGCGTAA-1	1	0	0	0	0	0	0	0	0	0	0	0	0	0	0	0	0	0	0	0	0
sample002_GATGTTGAGGTCCGAA-1	0	0	0	0	0	0	0	0	0	0	0	0	0	0	0	0	0	0	0	0	2
sample002_GCCTGTTGTATGAAAC-1	0	0	0	0	0	0	0	0	0	0	0	0	0	0	0	0	0	0	0	0	1
sample002_TTCTAGTGTTAATGAG-1	0	0	0	0	0	0	0	0	0	0	0	0	0	0	0	0	0	0	0	0	1
sample002_ACTATGGCAGGACTTT-1	0	0	0	0	0	0	0	0	0	0	0	0	0	0	0	0	0	0	0	0	1
sample002_TGATTCTTCGCATTAG-1	0	0	0	0	0	0	0	0	0	0	0	0	0	0	0	0	0	0	0	0	1
sample002_CCGGGTACACCAACAT-1	0	0	0	1	0	0	0	0	0	0	0	0	0	0	0	0	0	0	0	0	0
sample002_CCGAACGCAGGTTACT-1	0	0	0	0	0	0	0	0	0	0	0	0	0	0	0	0	0	0	0	0	1
sample002_GTTCATTGTCGTGTTA-1	0	0	0	0	0	0	0	0	0	1	0	0	0	0	0	0	0	0	0	0	0
sample002_ACGGTCGTCGCACGGT-1	0	0	0	0	0	0	0	0	0	0	0	0	0	0	0	0	0	0	0	0	1
sample002_TTGGGTAGTTGCATCA-1	0	0	0	0	0	0	0	0	0	0	0	0	0	0	0	0	0	0	0	0	1
sample002_ATAGAGACAGGGAATC-1	0	0	0	0	0	0	0	0	0	0	0	0	0	0	0	0	0	0	0	0	2
sample002_AGTCTCCAGCACAAAT-1	0	0	0	0	0	0	0	1	0	0	0	0	0	0	0	0	0	0	0	0	1
sample002_ATGTCCCCATGGGAAC-1	0	0	0	0	0	0	0	0	0	0	0	0	0	0	0	0	0	0	0	0	1
sample002_GGTTCTCAGCACCGAA-1	0	0	0	0	0	0	0	0	0	0	0	0	0	0	0	0	0	0	0	0	1
sample002_GGCTTGGCACGTAACT-1	0	0	0	0	0	0	0	1	0	0	0	0	0	0	0	0	0	0	0	0	0
sample002_TGCAGGCGTGTTAAAG-1	0	0	0	0	0	0	0	0	0	0	0	0	0	0	0	0	0	0	0	0	2
sample002_ATGCGATGTCCGGTCA-1	0	0	0	0	0	0	0	0	1	0	0	0	0	0	0	0	0	0	0	0	0
sample002_CATGCCTCATCAGTCA-1	0	0	0	0	0	0	0	0	0	0	0	0	0	0	0	0	0	0	0	0	2
sample002_GAAGCCCCAGATAAAC-1	0	0	0	0	0	0	0	0	0	0	0	0	0	0	0	0	0	0	0	0	1
sample002_TCCTTCTTCTCATTAC-1	0	0	0	0	0	0	0	0	0	0	0	0	0	0	0	0	0	0	0	0	1
sample002_GTAGGAGAGTTGGACG-1	0	0	0	0	0	0	0	0	0	1	0	0	0	0	0	0	0	0	0	0	0
sample002_TTCATTGCAGTCGTTA-1	0	0	0	1	0	0	0	0	0	0	0	0	0	0	0	0	0	0	0	0	0
sample002_GAGCCTGTCAAACGAA-1	0	0	0	0	0	0	0	0	0	0	0	0	0	0	0	0	0	0	0	0	1
sample002_GTTCTATAGGTACAAT-1	0	0	0	0	0	0	0	0	0	0	0	0	0	0	0	0	0	0	0	0	1
sample002_TGTTACTTCTCGACCT-1	0	0	0	0	0	0	0	0	0	0	0	0	0	0	0	0	0	0	0	0	1
sample002_AGCCAATCATCGGCCA-1	0	0	0	0	0	0	0	0	0	0	0	0	0	0	0	0	0	0	0	0	1
sample002_AATGAAGGTCGTCGGT-1	0	0	0	0	0	0	0	0	0	0	0	0	0	0	0	0	0	0	0	0	2
sample002_TAATTCCCAGTCAGAG-1	0	0	0	0	0	0	0	0	0	0	0	0	0	0	0	0	0	0	0	0	1
sample002_ATCTTCATCTGCGTCT-1	0	0	0	0	0	0	0	0	0	0	0	0	1	0	0	0	0	0	0	0	0
sample002_TAACACGCATCGGAGA-1	0	0	0	0	0	0	0	0	0	0	0	0	0	0	0	0	0	0	0	0	1
sample002_CCTCTAGTCGGTCGGT-1	0	0	0	0	0	0	0	0	0	0	0	0	0	0	0	0	0	0	0	0	2
sample002_ATCGCCTAGTGGAAGA-1	0	0	0	0	0	0	0	1	0	0	0	0	0	0	0	0	0	0	0	0	0
sample002_GGAATCTTCACTCCGT-1	0	0	0	0	0	0	0	1	0	0	0	0	0	0	0	0	0	0	0	0	1
sample002_GTGGAGACACTCCGAG-1	0	0	0	0	0	0	0	0	0	0	0	0	0	0	0	0	0	0	0	0	1
sample002_GCACGTGAGCCACTCG-1	0	0	0	0	0	0	0	0	0	0	0	0	0	0	0	0	0	0	0	0	1
sample002_GTCTCACCAACTTGGT-1	0	0	0	0	0	0	0	1	0	0	0	0	0	0	0	0	0	0	0	0	1
sample002_TCACGCTAGTCCCGAC-1	0	0	0	0	0	0	0	0	0	1	0	0	0	0	0	0	0	0	0	0	1
sample002_GTGGAGACAGTTAAAG-1	0	0	0	0	0	0	0	0	0	1	0	0	0	0	0	0	0	0	0	0	0
sample002_GACCCTTGTCGTCATA-1	0	0	0	0	0	0	0	0	0	0	0	0	0	0	0	0	0	0	0	0	1
sample002_CAACGATGTCACAGTT-1	0	0	0	0	0	0	0	0	0	0	0	0	0	0	0	0	0	0	0	0	1
sample002_CAGCACGTCCTCACGT-1	0	0	0	0	0	0	0	0	0	1	0	0	0	0	0	0	0	0	0	0	1
sample002_GTCTACCGTTGGACCC-1	0	0	0	0	0	0	0	0	0	0	0	0	0	0	0	0	0	0	0	0	1
sample002_GCATGATTCAGAACCT-1	0	0	0	0	0	0	0	0	0	0	0	0	0	0	0	0	0	0	0	0	1
sample002_GTCTGTCAGCTATCCA-1	0	0	0	0	0	0	0	1	0	0	0	0	0	0	0	0	0	0	0	0	0
sample002_GAGGGATCATAACCCA-1	0	0	0	0	0	0	0	0	0	0	0	0	0	0	0	0	0	0	0	0	1
sample002_AACGTCAAGCCTCAGC-1	0	0	0	0	0	0	0	0	0	0	0	0	0	0	0	0	0	0	0	0	1
sample002_TGATTTCAGAGCTGCA-1	0	0	0	0	0	0	0	0	0	0	0	0	0	0	0	0	0	0	0	0	1
sample002_CATGCAATCCAGTTCC-1	0	0	0	0	0	0	0	0	0	0	0	0	0	0	0	0	0	0	0	0	1
sample002_TGAATGCCACATACTG-1	0	0	0	0	0	0	0	0	0	0	0	0	0	0	0	0	0	0	0	0	1
sample002_CATTGCCTCGGACCAC-1	0	0	0	0	0	0	0	0	0	0	0	0	0	0	0	0	0	0	0	0	1
sample002_ATGGAGGAGTCTTCCC-1	0	0	0	0	0	0	0	0	0	0	0	0	0	0	0	1	0	0	0	0	0
sample002_CTAGGTATCCATCCGT-1	0	0	0	0	0	0	0	0	0	0	0	0	0	0	0	0	0	0	0	0	1
sample002_GTAGAGGCAGCTACAT-1	0	0	0	0	0	0	0	0	0	0	0	0	0	0	0	0	0	0	0	0	1
sample002_ACTGTCCAGCGCAATG-1	0	0	0	0	0	0	0	0	0	0	0	0	0	0	0	0	0	1	0	0	0
sample002_AATCACGAGCACTAAA-1	0	0	0	0	0	0	0	0	0	0	0	0	0	0	0	0	0	0	0	0	1
sample002_ATATCCTTCCGAAATC-1	0	0	0	0	0	0	0	0	0	0	0	0	0	0	0	0	0	0	0	0	1
sample002_TCTCACGGTAGATCGG-1	0	0	0	0	0	0	0	0	0	0	0	0	0	0	0	0	0	0	0	0	1
sample002_AACAGGGAGGGTACAC-1	0	0	0	0	0	0	0	0	0	0	0	0	0	0	0	0	0	0	0	0	1
sample002_ACGTAACTCTCTATGT-1	0	0	0	0	0	0	0	0	0	0	0	0	0	0	0	0	0	0	0	0	1
sample002_ACCACAATCTGACAGT-1	0	0	0	0	0	0	0	0	0	1	0	0	0	0	0	0	0	0	0	0	0
sample002_GCCCGAACACATACGT-1	0	0	0	0	0	0	0	0	0	0	0	0	0	0	0	0	0	0	0	0	1
sample002_TAGGAGGGTGACCTGC-1	0	0	0	0	0	0	0	0	0	0	0	0	0	0	0	0	0	0	0	0	1
sample002_TTGCTGCGTTGGGTTT-1	0	0	0	0	0	0	0	0	0	0	0	0	0	0	0	0	0	0	0	0	1
sample002_GCCGATGTCCTTCTGG-1	0	0	0	0	0	0	0	0	0	0	0	0	0	0	0	0	0	0	0	0	1
sample002_GAGACTTCAATTCTCT-1	0	0	0	0	0	0	0	0	0	0	0	0	1	0	0	0	0	0	0	0	0
sample002_TCCCAGTCAATGCTCA-1	0	0	0	0	0	0	0	1	0	0	0	0	0	0	0	0	0	0	0	0	0
sample002_CGATGGCTCCTTCGAC-1	0	0	0	0	0	0	0	0	0	0	0	0	0	0	0	0	0	0	0	0	1
sample002_CTAGGTACACGATTCA-1	0	0	0	0	0	0	0	0	0	0	0	0	0	0	0	0	0	0	0	0	1
sample002_GAGAGGTTCTGGTTGA-1	0	0	0	0	0	0	0	0	0	0	0	0	0	0	0	0	0	0	0	0	1

## Sheet: 003
barcode	Acinetobacter	Brevibacterium	Citrobacter	Colletotrichum	Corynebacterium	Fusarium	Herbaspirillum	Hydrogenophaga	Malassezia	Mesorhizobium	Microbacterium	Moraxella	Mycobacterium	Nannochloropsis	Novosphingobium	Pseudomonas	Ralstonia	Rothia	Sphingomonas	Vesiculovirus	unclassified_Prevotellaceae
sample003_ACATCGACAAGCGAAC-1	0	0	0	0	0	0	0	0	0	0	0	0	0	0	0	1	0	0	0	0	0
sample003_AAGACTCAGAGGCGGA-1	0	0	0	0	0	0	0	0	0	0	0	0	0	0	0	1	0	0	1	0	0
sample003_CCTCCAAAGGGATCAC-1	0	0	0	0	0	0	0	0	0	0	0	0	0	0	0	0	0	0	2	0	0
sample003_GCACATACACAGAGCA-1	0	0	0	0	0	0	0	0	0	0	1	0	0	0	0	1	0	0	0	0	0
sample003_TACGGTACATGACTGT-1	0	0	0	0	0	0	0	0	0	1	0	0	0	0	0	4	0	0	0	0	0
sample003_TCATCCGAGGCCTTCG-1	0	0	0	1	0	0	0	0	0	0	0	0	0	0	0	0	0	0	0	0	0
sample003_CCTCAGTGTCTTACAG-1	0	0	0	0	0	0	0	0	0	0	0	0	0	0	0	1	0	0	0	0	0
sample003_ACCATTTTCTTAGCCC-1	0	0	0	0	0	0	0	0	0	0	0	0	0	0	0	1	0	0	0	0	0
sample003_GTCACTCCATGAAGCG-1	0	0	0	0	0	0	0	0	0	0	0	0	0	0	0	6	0	0	0	0	0
sample003_CTCATGCGTTAGCGGA-1	0	0	0	0	0	0	0	0	0	0	0	0	0	0	0	1	0	0	0	0	0
sample003_TGTTCTACAATTGAGA-1	0	0	0	0	0	0	0	0	0	0	0	0	0	0	0	2	0	0	0	0	0
sample003_CAGATCACAGACAAAT-1	0	0	0	0	0	0	0	1	0	0	0	0	0	0	0	0	0	0	0	0	0
sample003_AGATGAATCTCGAGTA-1	0	0	0	0	0	0	0	0	0	0	0	0	0	0	0	1	0	0	0	0	0
sample003_CGCCATTTCCAGGACC-1	0	0	0	0	0	0	0	0	0	0	0	0	0	0	0	0	0	0	3	0	0
sample003_CTGTGAAAGCCTCAGC-1	0	0	0	0	0	0	0	0	0	0	0	0	0	0	0	0	0	0	0	2	0
sample003_CCGGTGACAGCTGGTC-1	0	0	0	0	0	0	0	0	0	0	0	0	0	0	0	0	1	0	0	0	0
sample003_TCATTCACACGCTTAA-1	0	0	0	0	0	0	0	0	0	0	0	0	0	0	0	1	0	0	1	0	0
sample003_TTCTGTAGTGTGTGTT-1	0	0	0	0	0	0	0	0	0	0	0	0	0	0	0	1	0	0	0	0	0
sample003_GGAGCAAAGAATAGTC-1	0	0	0	0	0	0	0	1	0	0	0	0	0	0	0	0	0	0	0	0	0
sample003_ATGTCTTCACGGTGCT-1	0	1	0	0	0	0	0	0	0	9	1	0	0	0	0	0	0	0	0	0	0
sample003_AGGTCATCAGGACTTT-1	0	0	0	0	0	0	0	0	0	0	0	0	0	0	0	1	0	0	0	0	0
sample003_TCCTTTCGTAGGAGGG-1	0	0	0	0	0	0	0	0	0	0	0	0	0	0	0	2	0	0	0	0	0
sample003_GGATGTTGTCGTGATT-1	0	0	0	0	0	0	0	0	0	0	0	0	0	0	0	0	0	0	1	0	0
sample003_CTGTAGAGTACAAGCG-1	0	0	0	0	0	0	0	0	0	0	0	0	0	0	0	1	0	0	0	0	0
sample003_CCTCTAGAGTAAGCAT-1	0	0	0	0	0	0	0	0	0	0	0	0	0	1	0	0	0	0	0	0	0
sample003_GACGTTATCCGGCTTT-1	0	1	0	0	0	0	0	0	0	0	0	0	0	0	0	0	0	0	0	0	0
sample003_AATGACCGTACAGTCT-1	0	0	0	0	0	0	0	0	0	0	0	0	0	0	0	1	0	0	0	0	0
sample003_GTGTGGCAGTGCGACA-1	0	0	0	0	0	0	0	0	1	0	0	0	0	0	0	0	0	0	0	0	0
sample003_AGAGCCCGTATGAGGC-1	0	0	0	0	0	0	0	0	0	0	0	0	0	0	0	0	0	0	1	0	0
sample003_TAGATCGGTGCAAGAC-1	0	0	0	0	0	0	0	0	0	0	0	1	0	0	0	0	0	0	0	0	0
sample003_CTCCATGTCATCGCAA-1	0	0	0	0	0	0	1	0	0	0	0	0	0	0	0	0	0	0	0	0	0
sample003_CCGTTCAAGACGGTTG-1	0	0	0	0	0	0	0	0	0	0	0	0	0	0	0	1	0	0	0	0	0
sample003_GAATCGTTCAAGGTGG-1	0	0	0	0	0	0	0	0	0	0	0	0	0	0	0	1	0	0	0	0	0
sample003_TACCCGTAGAATACAC-1	1	0	0	0	0	0	0	0	0	0	0	0	0	0	0	0	0	0	0	0	0
sample003_TCCTTTCGTCGCTCGA-1	0	0	0	0	0	0	0	0	0	0	0	1	0	0	0	0	0	0	0	0	0
sample003_GTAGGTTGTCCACATA-1	0	0	1	0	0	0	0	0	0	0	0	0	0	0	0	0	0	0	0	0	0
sample003_TTCACCGTCTATCCAT-1	0	0	0	0	0	0	0	0	0	0	0	0	0	0	0	0	0	1	0	0	0
sample003_TTTCATGGTGAGTGAC-1	1	0	0	0	0	0	0	0	0	0	0	0	0	0	0	0	0	0	0	0	0
sample003_TCAAGTGCAACATACC-1	0	0	0	0	0	0	0	0	0	0	0	0	0	0	1	0	0	0	0	1	0
sample003_CTGGTCTCACAACGAG-1	0	0	0	0	0	0	0	0	0	0	0	0	0	0	0	0	0	0	0	1	0
sample003_ACGTCCTCAAGAGAGA-1	0	0	0	0	0	0	0	0	0	0	1	0	0	0	0	1	0	0	0	0	0
sample003_GGGTTATGTATCTTCT-1	0	0	0	0	0	0	0	0	0	0	0	0	0	0	0	1	0	0	1	0	0
sample003_TTGGGATCACTGGCGT-1	0	0	0	0	0	0	0	0	0	0	0	0	0	0	0	0	0	0	1	0	0
sample003_AACCACAGTATCTCGA-1	0	0	0	0	0	0	0	0	0	0	0	0	0	0	0	0	0	0	0	1	0
sample003_ACTTATCTCGTCCTTG-1	0	0	0	0	0	0	0	0	0	0	0	1	0	0	0	0	0	0	0	0	0
sample003_TCTTCCTTCCGTGTGG-1	0	0	0	0	0	0	0	0	0	0	0	0	0	0	0	0	0	0	0	1	0
sample003_ATTTCTGCAATACCTG-1	0	0	0	0	0	0	0	0	0	0	0	0	0	0	0	0	0	0	0	1	0
sample003_GTCATGAGTTCCTTGC-1	0	0	0	0	0	0	0	0	0	0	0	0	0	0	0	1	0	1	0	0	0
sample003_CCACCATAGCACGGAT-1	0	0	0	0	0	0	0	0	0	0	0	0	0	0	0	1	0	0	0	0	0
sample003_GCGGATCTCTAGTACG-1	0	0	0	0	0	0	0	0	0	0	0	0	0	0	0	1	0	0	0	0	0
sample003_AGAAGCGGTTAAGTCC-1	0	0	0	0	0	0	0	0	0	0	0	0	0	0	0	0	0	0	0	1	0
sample003_CAACCTCGTTAAGTCC-1	0	0	0	0	0	0	0	0	0	0	0	0	0	0	0	1	0	0	0	0	0
sample003_GCAGGCTGTAGATTAG-1	0	0	0	0	0	0	0	0	0	0	0	0	0	0	0	0	0	0	0	1	0
sample003_GCCCGAACACCGTACG-1	0	0	0	0	0	0	0	0	0	0	0	0	0	0	0	0	0	0	0	1	0
sample003_GCCTGTTAGGCCACTC-1	0	1	0	0	0	0	0	0	0	0	0	0	0	0	0	0	0	0	0	0	0
sample003_GGGAGTAAGGCCTAAG-1	0	0	0	0	0	0	0	0	0	0	0	0	0	0	0	1	0	0	0	0	0
sample003_TGGATCAAGGAGTATT-1	0	0	0	0	0	0	0	0	0	1	0	0	0	0	0	1	0	0	0	0	0
sample003_ACGCACGTCCTAGCGG-1	0	0	0	0	0	0	0	0	0	0	0	0	0	0	0	1	0	0	0	0	0
sample003_ACTTCCGTCGAACACT-1	0	0	0	0	0	0	0	0	0	0	0	0	0	0	0	1	0	0	0	0	0
sample003_TGCTCCATCTCTCAAT-1	0	0	0	0	0	0	0	0	0	0	0	0	1	0	0	0	0	0	0	0	0
sample003_ATTCCATCATTCCTAT-1	0	0	0	0	0	0	0	0	0	0	1	0	0	0	0	0	0	0	0	0	0
sample003_TAGGAGGCATTCACAG-1	0	0	0	0	0	0	0	0	0	0	0	0	0	0	0	0	0	0	1	0	0
sample003_CATCGTCTCTTAAGGC-1	0	0	0	0	0	0	0	0	0	0	1	0	0	0	0	0	0	0	0	0	0
sample003_TTCCGTGGTGGTTCTA-1	0	0	0	0	0	0	0	0	0	0	0	0	0	0	0	0	0	0	0	1	0
sample003_TAGCACATCGAGGCAA-1	0	0	0	0	0	0	0	0	0	0	0	0	0	0	0	1	0	1	0	0	0
sample003_TCTGGCTTCTGTCCGT-1	0	1	0	0	0	0	0	0	0	0	0	0	0	0	0	0	0	0	0	0	0
sample003_GGGCTACCAACAGCCC-1	0	0	0	0	0	0	0	0	0	0	0	0	0	0	0	0	0	0	0	1	0
sample003_TACCCGTCACCCTAGG-1	0	0	0	0	0	0	0	0	0	0	0	0	0	0	0	0	0	0	0	1	0
sample003_TCCTAATGTGACAACG-1	0	0	0	0	0	0	0	0	0	0	1	0	0	0	0	0	0	0	0	0	0
sample003_TTCTGTACACATTCTT-1	0	0	0	0	0	0	0	0	0	0	1	0	0	0	0	0	0	0	0	0	0
sample003_TCCTTCTTCGCTTAAG-1	0	0	0	0	0	0	0	0	0	0	0	0	0	0	0	0	0	1	0	0	0
sample003_TCTTAGTAGAAGTCAT-1	0	0	0	0	0	1	0	0	0	0	0	0	0	0	0	0	0	0	0	0	0
sample003_GTCACTCCAACGGGTA-1	0	0	0	0	0	0	0	0	0	0	0	0	0	0	0	1	0	0	0	0	0
sample003_GACCCAGCAGAGGGTT-1	0	0	0	0	0	0	0	0	0	0	1	0	0	0	0	0	0	0	0	0	0
sample003_CCTGCATGTACGTACT-1	1	0	0	0	0	0	0	0	0	0	0	0	0	0	0	0	0	0	0	0	0
sample003_AGGAATATCTGTCGTC-1	0	0	0	0	0	0	0	0	0	0	0	0	0	0	0	0	0	0	0	0	1
sample003_CAGATACAGACCTCCG-1	0	0	0	0	0	0	0	0	0	0	0	0	0	0	0	0	0	0	0	1	0
sample003_ACCACAAGTAGAATAC-1	0	0	0	0	0	0	0	0	0	0	0	0	0	0	0	1	0	0	0	0	0
sample003_CTGATCCTCTCTATGT-1	0	0	0	0	0	0	0	0	0	0	1	0	0	0	0	0	0	0	0	0	0
sample003_AACCATGCAGACACAG-1	0	0	0	0	0	0	0	0	0	0	0	0	0	0	0	1	0	0	0	0	0
sample003_AACACACTCGACTCCT-1	0	0	0	0	0	0	1	0	0	0	0	0	0	0	0	0	0	0	0	0	0
sample003_GGTAGAGAGTATGGAT-1	0	0	0	0	1	0	0	0	0	0	0	0	0	0	0	0	0	0	0	0	0
sample003_GAAACCTAGTAGTCTC-1	0	0	0	0	0	0	0	0	0	0	0	0	0	0	0	0	0	0	1	0	0
sample003_GCAGGCTTCAGCTGAT-1	0	0	0	0	0	0	0	0	0	0	0	0	0	0	0	0	0	0	0	1	0
sample003_TTGCTGCGTCCAACGC-1	0	0	0	0	0	0	0	0	0	0	1	0	0	0	0	0	0	0	0	0	0
sample003_CTAAGTGTCTACCACC-1	0	0	0	0	0	0	0	0	0	0	0	0	0	0	0	0	0	0	0	1	0
sample003_CTCCAACTCTCGCAGG-1	0	0	0	0	0	0	0	0	0	0	1	0	0	0	0	0	0	0	0	0	0
sample003_TTCACCGAGTGTTCCA-1	0	0	0	0	0	0	0	0	0	0	0	0	0	0	0	0	0	0	0	1	0
sample003_TGCGGCAGTCGAATTC-1	0	0	0	0	0	0	0	0	0	0	0	0	0	0	0	0	0	0	0	1	0
sample003_CTAGACACACAGAAGC-1	0	0	0	0	0	0	0	0	0	0	0	0	0	0	0	0	0	0	1	0	0
sample003_TTCTTCCGTTCACCGG-1	0	0	0	0	0	0	0	0	0	0	0	0	0	0	0	1	0	0	0	0	0
sample003_CGCAGGTTCGGAAACG-1	0	0	0	0	0	0	0	0	0	0	0	0	0	0	0	0	0	0	0	1	0
sample003_TCTTAGTAGCGTGAAC-1	0	0	0	0	0	0	0	0	0	0	1	0	0	0	0	0	0	0	0	0	0

## Sheet: 004
barcode	Aggregatibacter	Bradyrhizobium	Burkholderia	Clostridium	Enterobacter	Finegoldia	Flavobacterium	Gemella	Haemophilus	Herbaspirillum	Malassezia	Mesorhizobium	Mycoplasma	Orthohepadnavirus	Paraprevotella	Pasteurella	Pseudomonas	Ralstonia	Rhizobium	Ruminococcus	Shigella	Staphylococcus	Streptococcus	Vesiculovirus	unclassified_Prevotellaceae
sample004_TATTGCTAGTGGTTGG-1	0	0	0	0	0	0	0	0	0	0	0	0	0	85	0	0	0	0	0	0	0	0	0	0	0
sample004_AATTCCTGTGTATTGC-1	0	0	0	1	0	0	0	0	0	0	0	0	0	0	0	0	0	0	0	0	0	0	0	0	0
sample004_CAACAGTCACTCACTC-1	0	0	0	1	0	0	0	0	0	0	0	0	0	0	0	0	0	0	0	0	0	0	0	0	0
sample004_CCGAACGGTCTCGACG-1	0	0	0	1	0	0	0	0	0	0	0	0	0	0	0	0	0	0	0	0	0	0	0	0	0
sample004_TTTCAGTCAATGTTGC-1	0	0	0	0	0	0	0	0	0	0	0	0	0	0	0	0	0	0	0	0	0	0	0	1	0
sample004_TTTACCAGTTTACGTG-1	0	0	0	1	0	0	0	0	0	0	0	0	0	0	0	0	0	0	0	0	0	0	0	0	0
sample004_CTCATCGTCGGTAACT-1	0	0	0	0	0	0	0	0	0	0	0	0	0	6	0	0	0	0	0	0	0	0	0	0	0
sample004_GCCCGAACAACTAGAA-1	0	0	0	1	0	0	0	0	0	0	0	0	0	0	0	0	0	0	0	0	0	0	0	0	0
sample004_GGGTTATTCTCAATCT-1	0	0	0	0	0	0	0	0	0	0	0	0	0	0	0	0	0	0	0	0	0	0	0	1	0
sample004_AACCTTTTCTTTCAGT-1	0	0	0	0	0	0	0	0	0	0	0	0	0	0	0	0	0	0	0	0	0	0	0	2	0
sample004_AGAGAATAGCTTCATG-1	0	0	1	0	0	0	0	0	0	0	0	0	0	0	0	0	0	0	0	0	0	0	0	0	0
sample004_TGGTAGTCACAGAGCA-1	0	0	0	0	0	0	0	0	0	0	0	0	0	0	0	0	0	0	0	0	0	1	0	0	0
sample004_GGGCTCATCGCTACGG-1	0	0	1	0	0	0	0	0	0	0	0	0	0	0	0	0	0	0	0	0	0	0	0	0	0
sample004_GACCCAGTCCCAGTGG-1	0	0	0	0	0	0	0	0	0	0	0	0	0	0	0	0	0	0	0	0	0	1	0	0	0
sample004_TTGAACGAGAAGTGTT-1	0	0	0	0	0	0	0	0	0	0	0	0	0	0	0	0	0	0	0	0	0	1	0	0	0
sample004_TCGCTTGGTTTGACAC-1	0	0	0	1	0	0	0	0	0	0	0	0	0	0	0	0	0	0	0	0	0	0	0	0	0
sample004_GATGGAGAGCGGACAT-1	0	0	0	0	0	0	0	0	0	0	0	0	0	15	0	0	0	0	0	0	0	0	0	0	0
sample004_TAAGCGTCAAGTTCGT-1	0	0	0	0	0	0	0	0	0	0	0	0	0	4	0	0	0	0	0	0	0	0	0	0	0
sample004_TTGGATGAGTGTAGAT-1	0	0	0	2	0	0	0	0	0	0	0	0	0	0	0	0	0	0	0	0	0	0	0	0	0
sample004_TTCAGGAAGCTGCCAC-1	0	0	0	1	0	0	0	0	0	0	0	0	0	0	0	0	0	0	0	0	0	0	0	0	0
sample004_ACGGAAGTCATCCTGC-1	0	0	1	0	0	0	0	0	0	0	0	0	0	0	0	0	0	0	0	0	0	0	0	0	0
sample004_AGCGTATAGCAACAGC-1	0	0	1	1	0	0	0	0	0	0	0	0	0	0	0	0	0	0	0	0	0	0	0	0	0
sample004_TCAGCCTTCGAACGGA-1	0	1	0	0	0	0	0	0	0	0	0	0	0	0	0	0	0	0	0	0	0	0	0	0	0
sample004_TGAGCGCCAGAATTCC-1	0	0	0	0	0	0	0	0	0	0	0	0	0	0	0	0	0	0	0	0	0	0	0	1	0
sample004_AAGACAACATGGTGGA-1	0	0	0	1	0	0	0	0	0	0	0	0	0	0	0	0	0	0	0	0	0	0	0	0	0
sample004_TTGCCTGCACACCGCA-1	0	0	0	1	0	0	0	0	0	0	0	0	0	0	0	0	0	0	0	0	0	0	0	0	0
sample004_CCAAGCGAGGTAGTAT-1	0	0	0	0	0	1	0	0	0	0	0	0	0	0	0	0	0	0	0	0	0	0	0	0	0
sample004_TTTACCACACGCTTAA-1	0	0	0	0	0	0	0	0	0	0	0	0	0	0	0	0	0	0	0	0	0	0	0	1	0
sample004_TGGTACAGTGGTTTAC-1	0	0	0	0	0	0	0	0	0	0	0	0	0	0	0	0	0	0	0	0	0	0	0	1	0
sample004_AGGGTGAAGACTTCGT-1	0	0	0	0	0	0	0	0	0	0	0	0	0	1	0	0	1	0	0	0	0	0	0	1	0
sample004_TGCGGGTAGTGAACAT-1	0	0	0	0	0	0	0	0	0	0	0	0	0	1	0	0	0	0	0	0	0	0	0	0	0
sample004_GCCCGAACAAACAGGC-1	0	0	0	0	0	0	0	0	0	0	0	0	0	0	0	0	0	0	0	0	0	0	0	1	0
sample004_TCCGAAACATGGCACC-1	0	0	0	1	0	0	0	0	0	0	0	0	0	0	0	0	0	0	0	0	0	0	0	0	0
sample004_TCCTTCTTCATTTGCT-1	0	0	1	0	0	0	0	0	0	0	0	0	0	0	0	0	0	0	0	0	0	0	0	0	0
sample004_GCAACCGTCTCGCAGG-1	0	0	0	0	0	0	0	0	0	0	0	0	0	0	0	0	0	0	0	0	0	0	0	1	0
sample004_TCATTCATCCGAAATC-1	0	0	0	1	0	0	0	0	0	0	0	0	0	0	0	0	0	0	0	0	0	0	0	0	0
sample004_TCCGATCCAGTCGCTG-1	0	0	0	0	0	0	0	0	0	0	0	0	0	0	0	0	0	0	0	0	0	0	0	2	0
sample004_GAATCACCAAATGGCG-1	0	0	0	1	0	0	0	0	0	0	0	0	0	0	0	0	0	0	0	0	0	0	0	0	0
sample004_AACCCAAGTCGACTGC-1	0	0	1	0	0	0	0	0	0	0	0	0	0	0	0	0	0	0	0	0	0	0	0	0	0
sample004_AACAAAGGTAAGCTCT-1	0	0	1	0	0	0	0	0	0	0	0	0	0	0	0	0	0	0	0	0	0	0	0	0	0
sample004_AAGCGAGTCCTGTAGA-1	0	0	0	0	0	0	0	0	0	0	0	0	0	0	0	0	0	0	0	0	0	0	1	0	0
sample004_TACACCCGTACGTACT-1	0	0	0	0	0	0	0	0	0	0	0	0	0	1	0	0	0	0	0	0	0	0	0	0	0
sample004_CCTTTGGTCAGTCTTT-1	0	0	0	0	0	0	0	0	0	0	0	0	0	0	0	0	0	0	0	0	1	0	0	0	0
sample004_GGGACCTGTTTCAGAC-1	0	0	0	0	0	0	0	0	0	0	0	0	0	0	0	0	0	0	0	0	0	0	0	1	0
sample004_GCGTTTCGTCTACGAT-1	1	0	0	0	0	0	0	0	0	0	0	0	0	0	0	0	0	0	0	0	0	0	0	0	0
sample004_TGTTCCGGTCCCACGA-1	0	0	0	1	0	0	0	0	0	0	0	0	0	0	0	0	0	0	0	0	0	0	0	0	0
sample004_AGGTGTTGTTGCTAGT-1	0	0	0	0	0	0	0	0	0	0	0	0	0	0	0	0	0	0	0	0	0	0	0	0	1
sample004_GCATCGGCACCATAAC-1	0	0	0	0	0	0	0	0	0	1	0	0	0	0	0	0	0	0	0	0	0	0	0	0	0
sample004_ACCAACATCTGGGTCG-1	0	0	0	0	0	0	0	0	0	0	0	0	0	0	0	0	0	0	0	0	0	0	0	1	0
sample004_TATCTGTGTGTTCATG-1	0	0	0	0	0	0	0	0	0	0	0	0	0	0	0	0	0	0	0	0	0	0	0	1	0
sample004_CCACCATGTTGTGCCG-1	0	0	1	0	0	0	0	0	0	0	0	0	0	0	0	0	0	0	0	0	0	0	0	0	0
sample004_GAATCGTGTGGAAGTC-1	0	0	0	0	0	0	0	0	0	0	0	0	0	0	0	0	2	0	0	0	0	0	0	0	0
sample004_ATTACCTAGTCTTCGA-1	0	0	0	1	0	0	0	0	0	0	0	0	0	0	0	0	0	0	0	0	0	0	0	0	0
sample004_GATGTTGCAAGTTCGT-1	0	0	0	0	0	0	0	0	0	0	0	0	0	0	0	0	0	0	0	0	0	0	0	1	0
sample004_TCTACCGCAATTGTGC-1	0	0	0	0	0	0	0	0	0	0	0	0	0	0	0	0	0	0	0	0	0	0	0	1	0
sample004_ACTCCCAGTTTACACG-1	0	0	0	0	0	0	0	0	0	0	0	0	0	0	0	0	0	0	0	0	1	0	0	1	0
sample004_GATGCTAAGGTGCATG-1	0	0	0	1	0	0	0	0	0	0	0	0	0	0	0	0	0	0	0	0	0	0	0	0	0
sample004_CAGATCAGTGACTAAA-1	0	0	0	1	0	0	0	0	0	0	0	0	0	0	0	0	0	0	0	0	0	0	0	0	0
sample004_AAACCCACAGCTATAC-1	0	0	0	0	0	0	0	0	0	0	0	0	0	0	0	0	0	0	0	0	0	0	0	1	0
sample004_CATTGAGCAAGCAATA-1	0	0	0	1	0	0	0	0	0	0	0	0	0	0	0	0	0	0	0	0	0	0	0	0	0
sample004_TGCGGCAGTTCGGTCG-1	0	0	0	0	0	0	0	0	0	0	0	0	0	1	0	0	0	0	0	0	0	0	0	0	0
sample004_GGGACCTCATGCCGCA-1	0	0	0	0	0	0	0	0	0	0	0	0	0	0	0	0	0	0	0	0	0	2	0	0	0
sample004_ATTGGGTCAAGGCTTT-1	0	0	0	1	0	0	0	0	0	0	0	0	0	0	0	0	0	0	0	0	0	0	0	0	0
sample004_ACATCGAAGTCTGTAC-1	0	0	0	0	0	0	0	0	0	0	0	0	0	0	0	0	0	0	0	0	0	0	0	1	0
sample004_TGCGATACAACCACGC-1	0	0	0	1	0	0	0	0	0	0	0	0	0	0	0	0	0	0	0	0	0	0	0	0	0
sample004_CATGCTCCAAGACAAT-1	0	0	0	1	0	0	0	0	0	0	0	0	0	0	0	0	0	0	0	0	0	0	0	0	0
sample004_TGTGAGTGTAGACACG-1	0	0	0	0	0	0	0	0	0	0	0	0	0	0	0	0	0	1	0	0	0	0	0	0	0
sample004_GACTATGTCTTTGCGC-1	0	0	0	1	0	0	0	0	0	0	0	0	0	0	0	0	0	0	0	0	0	0	0	0	0
sample004_GCCAGTGAGCCTCAGC-1	0	0	0	0	0	0	0	0	0	0	0	0	0	0	0	0	0	0	0	1	0	0	0	0	0
sample004_TCGCAGGGTAATTAGG-1	0	0	0	1	0	0	0	0	0	0	0	0	0	0	0	0	0	0	0	0	0	0	0	0	0
sample004_CGCAGGTAGAGCTGAC-1	0	0	0	1	0	0	0	0	0	0	0	0	0	0	0	0	0	0	0	0	0	0	0	0	0
sample004_GACTCAAGTAAGCTCT-1	0	0	0	1	0	0	0	0	0	0	0	0	0	0	0	0	0	0	0	0	0	0	0	0	0
sample004_GATTCGAGTATTGCCA-1	0	0	0	1	0	0	0	0	0	0	0	0	0	0	0	0	0	0	0	0	0	0	0	0	0
sample004_TGCTTCGGTCCGGATC-1	0	0	0	1	0	0	0	0	0	0	0	0	0	0	0	0	0	0	0	0	0	0	0	0	0
sample004_GGCTTTCTCTAAGGAA-1	0	0	0	0	0	0	0	0	0	0	0	0	0	0	0	0	0	0	0	0	0	0	0	1	0
sample004_GTGCACGTCGGACTTA-1	0	0	0	1	0	0	0	0	0	0	0	0	0	0	0	0	0	0	0	0	0	0	0	0	0
sample004_CCGGTGATCAGACAAA-1	0	0	0	0	0	0	0	0	0	0	0	0	0	0	0	0	0	0	0	0	0	0	0	1	0
sample004_GACCAATCAACCGTAT-1	0	0	0	0	0	0	0	0	0	0	0	0	0	0	0	0	0	0	0	0	0	0	0	2	0
sample004_TAACACGGTGGTCTAT-1	0	0	0	0	0	0	0	0	0	0	0	0	0	1	0	0	0	0	0	0	0	0	0	0	0
sample004_ACGTACATCCTAGAGT-1	0	0	1	0	0	0	0	0	0	0	0	0	0	0	0	0	0	0	0	0	0	0	0	1	0
sample004_CGTAATGTCAGTCACA-1	0	0	0	1	0	0	0	0	0	0	0	0	0	0	0	0	0	0	0	0	0	0	0	0	0
sample004_GGGTGTCCACGTCGGT-1	0	0	1	0	0	0	0	0	0	0	0	0	0	0	0	0	0	0	0	0	0	0	0	0	0
sample004_ATAGAGAAGTCTACCA-1	0	0	1	0	0	0	0	0	0	0	0	0	0	0	0	0	0	0	0	0	0	0	0	0	0
sample004_TAGAGTCTCAATCAGC-1	0	0	0	1	0	0	0	0	0	0	0	0	0	0	0	0	0	0	0	0	0	0	0	0	0
sample004_TGTGAGTCAAGCTGCC-1	0	0	0	1	0	0	0	0	0	0	0	0	0	0	0	0	0	0	0	0	0	0	0	0	0
sample004_AAGACAATCAGCCCAG-1	0	0	0	0	0	0	0	0	0	0	0	0	0	1	0	0	0	0	0	0	0	0	0	0	0
sample004_TTCACGCCAGTCACGC-1	0	0	1	0	0	0	0	0	0	0	0	0	0	0	0	0	0	0	0	0	0	0	0	0	0
sample004_GCGTGCAAGTCCTGTA-1	0	0	0	0	0	0	0	0	0	0	0	1	0	0	0	0	0	0	0	0	0	0	0	0	0
sample004_TCATCCGGTAACTAAG-1	0	0	0	1	0	0	0	0	0	0	0	0	0	0	0	0	0	0	0	0	0	0	0	0	0
sample004_CACAGGCTCTGAGGTT-1	0	0	1	0	0	0	0	0	0	0	0	0	0	0	0	0	0	0	0	0	0	0	0	0	0
sample004_AAGCCATCATCATCCC-1	0	0	0	0	0	0	0	0	0	0	0	0	0	0	0	0	0	0	0	0	0	1	0	0	0
sample004_CATACTTCAACATACC-1	0	0	0	1	0	0	0	0	0	0	0	0	0	0	0	0	0	0	0	0	0	0	0	0	0
sample004_GGGATGACACCGTACG-1	0	0	0	0	0	0	0	0	0	0	0	0	0	0	0	0	0	0	0	0	0	0	0	1	0
sample004_TGAACGTAGATCGCCC-1	0	0	0	1	0	0	0	0	0	0	0	0	0	0	0	0	0	0	0	0	0	0	0	0	0
sample004_TAAGCCATCGCCAGTG-1	0	0	0	0	0	0	0	0	0	0	0	0	0	0	0	0	0	0	0	0	0	0	0	1	0
sample004_AACGTCAAGTGACCTT-1	0	0	0	0	0	0	0	0	1	0	0	0	0	0	0	0	0	0	0	0	0	0	0	0	0
sample004_TACACCCAGTCCCAAT-1	0	0	0	1	0	0	0	0	0	0	0	0	0	0	0	0	0	0	0	0	0	0	0	0	0
sample004_ATCTCTAGTCTTCGAA-1	0	0	0	0	0	0	0	0	0	0	0	0	0	1	0	0	0	0	0	0	0	0	0	0	0
sample004_GTGAGGACACAGTCAT-1	0	0	0	0	0	0	0	0	0	0	0	0	0	0	0	0	0	0	0	0	0	0	0	1	0
sample004_ATAGGCTGTTCTCCTG-1	0	0	0	0	0	0	0	0	0	0	0	0	0	0	0	0	0	0	0	0	0	0	0	1	0
sample004_CTACCTGCAATAGTGA-1	0	0	0	0	0	0	0	0	0	0	0	0	0	0	0	0	0	0	0	0	0	0	0	1	0
sample004_CTTGATTGTTAATCGC-1	0	0	0	1	0	0	0	0	0	0	0	0	0	0	0	0	0	0	0	0	0	0	0	0	0
sample004_ACGGTTACATGAGTAA-1	0	0	0	0	0	0	0	0	0	0	0	0	0	0	0	0	0	1	0	0	0	0	0	0	0
sample004_GTAATCGAGATTGGGC-1	0	0	0	0	0	0	0	0	0	0	0	0	0	0	0	0	0	0	0	0	0	1	0	0	0
sample004_TACGCTCAGCTAGATA-1	0	0	0	0	0	0	0	0	0	0	0	0	0	0	0	0	0	0	0	0	0	0	0	1	0
sample004_GACTCAACAACCGGAA-1	0	0	0	0	0	0	0	0	0	0	0	0	0	0	0	0	0	0	0	0	0	0	0	1	0
sample004_ATTGTTCTCAGAATAG-1	0	0	0	1	0	0	0	0	0	0	0	0	0	0	0	0	0	0	0	0	0	0	0	0	0
sample004_GAGATGGAGCGGACAT-1	0	0	0	0	0	0	0	0	0	0	0	0	0	0	0	0	0	0	0	0	0	0	0	1	0
sample004_AAGCGTTAGTAGGAAG-1	0	0	0	1	0	0	0	0	0	0	0	0	0	0	0	0	0	0	0	0	0	0	0	0	0
sample004_TCAGTCCAGGGCAGGA-1	0	0	0	1	0	0	0	0	0	0	0	0	0	0	0	0	0	0	0	0	0	0	0	0	0
sample004_TGACTCCTCACCTGTC-1	0	0	0	0	0	0	0	0	0	0	0	0	0	0	0	0	0	0	0	0	0	0	0	1	0
sample004_GAGTCTACAACCGATT-1	0	0	0	1	0	0	0	0	0	0	0	0	0	0	0	0	0	0	0	0	0	0	0	0	0
sample004_ATGGGTTAGATGGTCG-1	0	0	0	1	0	0	0	0	0	0	0	0	0	0	0	0	0	0	0	0	0	0	0	0	0
sample004_TGAATGCAGCGAAACC-1	0	0	0	0	0	0	0	0	0	0	0	0	0	1	0	0	0	0	0	0	0	0	0	0	0
sample004_GTCATTTTCATTGCTT-1	0	0	0	0	0	0	0	0	0	0	0	0	0	0	0	0	0	0	0	0	0	0	0	1	0
sample004_GATTCTTTCAGTCATG-1	0	0	0	1	0	0	0	0	0	0	0	0	0	0	0	0	0	0	0	0	0	0	0	0	0
sample004_ACGCACGGTGTAGTGG-1	0	0	0	1	0	0	0	0	0	0	0	0	0	0	0	0	0	0	0	0	0	0	0	0	0
sample004_TCAGGTATCAAGTAAG-1	0	0	0	0	0	0	0	0	0	0	0	0	0	0	0	0	0	0	0	0	0	0	0	1	0
sample004_GATAGAATCTAGTCAG-1	0	0	0	1	0	0	0	0	0	0	0	0	0	0	0	0	0	0	0	0	0	0	0	0	0
sample004_GCATCGGGTCCCTAAA-1	0	0	0	0	0	0	0	0	0	0	0	0	0	0	0	0	0	0	1	0	0	0	0	0	0
sample004_ATTGGGTCAGGTGTGA-1	0	0	0	0	0	0	0	0	0	0	0	0	0	0	0	0	0	0	0	0	0	0	0	1	0
sample004_GGATCTAGTACGCTAT-1	0	0	0	0	0	0	1	0	0	0	0	0	0	0	0	0	0	0	0	0	0	0	0	0	0
sample004_GTCGTTCGTCGTGGAA-1	0	0	0	0	0	0	0	0	0	0	0	0	0	0	0	0	0	0	0	0	0	0	0	1	0
sample004_GCTTGGGAGTAACCTC-1	0	0	1	0	0	0	0	0	0	0	0	0	0	0	0	0	0	0	0	0	0	0	0	0	0
sample004_AGAAATGAGGCTTCCG-1	0	0	0	0	0	0	0	0	0	0	0	0	0	0	0	0	0	0	0	0	0	0	0	1	0
sample004_GTCATCCTCAACTCTT-1	0	0	0	0	0	0	0	0	0	0	0	0	0	0	0	0	0	0	0	0	0	0	1	0	0
sample004_CTTTCAAGTGAATATG-1	0	0	0	1	0	0	0	0	0	0	0	0	0	0	0	0	0	0	0	0	0	0	0	0	0
sample004_CAATTTCGTTAAGTCC-1	0	0	0	1	0	0	0	0	0	0	0	0	0	0	0	0	0	0	0	0	0	0	0	0	0
sample004_ATACCGAAGCTTCTAG-1	0	0	0	0	0	0	0	0	0	0	0	0	0	0	0	0	0	0	0	0	0	0	0	1	0
sample004_AATGAAGAGGCCCACT-1	0	0	0	1	0	0	0	0	0	0	0	0	0	0	0	0	0	0	0	0	0	0	0	0	0
sample004_TCGACCTTCCGATCGG-1	0	0	0	0	0	0	0	0	0	0	0	0	0	1	0	0	0	0	0	0	0	0	0	0	0
sample004_CGTAAGTGTGCAGGAT-1	0	0	0	1	0	0	0	0	0	0	0	0	0	0	0	0	0	0	0	0	0	0	0	0	0
sample004_CTGCGAGCAGTCCCGA-1	0	0	0	0	0	0	0	0	0	0	0	0	0	0	0	0	0	0	0	0	1	0	0	0	0
sample004_GGGATCCAGGTGATCG-1	0	0	0	0	0	0	0	0	0	0	1	0	0	0	0	0	0	0	0	0	0	0	0	0	0
sample004_GAAGCGACAGAGTCAG-1	0	0	0	1	0	0	0	0	0	0	0	0	0	0	0	0	0	0	0	0	0	0	0	0	0
sample004_CCCTAACGTGGGCTTC-1	0	0	0	1	0	0	0	0	0	0	0	0	0	0	0	0	0	0	0	0	0	0	0	0	0
sample004_ACATCGAAGTGATCGG-1	0	0	0	0	0	0	0	0	0	0	0	0	0	1	0	0	0	0	0	0	0	0	0	0	0
sample004_AGAACAACACTCTCGT-1	0	0	0	0	0	0	0	0	0	0	0	0	0	0	0	0	0	0	0	0	0	0	0	1	0
sample004_GCGAGAATCTGAGTCA-1	0	0	0	0	0	0	0	0	0	0	0	0	0	0	0	0	0	0	0	0	0	0	0	1	0
sample004_GAATCACGTGTAACGG-1	0	0	0	0	0	0	0	0	0	0	0	0	0	0	0	0	1	0	0	0	0	0	0	0	0
sample004_AGAAATGCAGAGATGC-1	0	0	0	1	0	0	0	0	0	0	0	0	0	0	0	0	0	0	0	0	0	0	0	0	0
sample004_GACCCTTTCGGTCGGT-1	0	0	0	0	0	0	0	0	0	0	0	0	0	0	0	0	0	0	0	0	0	0	0	1	0
sample004_CACTTCGCAGGCTATT-1	0	0	0	1	0	0	0	0	0	0	0	0	0	0	0	0	0	0	0	0	0	0	0	0	0
sample004_GCACGTGGTGGCTACC-1	0	0	0	0	0	0	0	0	0	0	0	0	0	0	0	0	0	0	0	0	0	1	0	0	0
sample004_TCAGTGAGTATACGGG-1	0	0	0	1	0	0	0	0	0	0	0	0	0	0	0	0	0	0	0	0	0	0	0	0	0
sample004_GATTTCTCAAGCAATA-1	0	0	0	0	0	0	0	0	0	0	0	0	0	0	0	0	0	0	0	0	0	0	0	1	0
sample004_GATGATCGTGTCTTGA-1	0	1	0	0	0	0	0	0	0	0	0	0	0	0	0	0	0	0	0	0	0	0	0	0	0
sample004_GATGTTGCAAGGTCTT-1	0	0	0	0	0	0	0	0	0	1	0	0	0	0	0	0	0	0	0	0	0	0	0	0	0
sample004_GACGCTGGTTCCGCAG-1	0	0	0	0	0	0	0	0	0	0	0	0	0	0	0	0	0	0	0	0	0	0	0	1	0
sample004_TCAAGCAGTCCACTCT-1	0	0	0	1	0	0	0	0	0	0	0	0	0	0	0	0	0	0	0	0	0	0	0	0	0
sample004_GTAGTACCAGCGGTCT-1	0	0	0	0	0	0	0	0	0	0	0	0	0	0	0	0	0	0	0	0	0	0	0	1	0
sample004_GATGACTCAAAGAGTT-1	0	0	0	0	0	0	0	0	0	0	0	0	0	1	0	0	0	0	0	0	0	0	0	0	0
sample004_AAACGAAGTATGTGTC-1	0	0	0	0	0	0	0	0	0	0	0	0	0	0	0	0	0	0	0	0	0	0	0	1	0
sample004_TCGCAGGAGCAGTACG-1	0	0	0	1	0	0	0	0	0	0	0	0	0	0	0	0	0	0	0	0	0	0	0	0	0
sample004_TCACACCGTCCCGTGA-1	0	0	0	1	0	0	0	0	0	0	0	0	0	0	0	0	0	0	0	0	0	0	0	0	0
sample004_GAAGGACTCCATTGGA-1	0	0	0	0	0	0	0	1	0	0	0	0	0	0	0	0	0	0	0	0	0	0	0	0	0
sample004_GTCAAGTAGGAACTAT-1	0	0	0	0	0	0	0	0	0	0	0	0	0	0	0	1	0	0	0	0	0	0	0	0	0
sample004_GTTATGGGTGTCCTAA-1	0	0	0	1	0	0	0	0	0	0	0	0	0	0	0	0	0	0	0	0	0	0	0	0	0
sample004_ATGCGATTCGACGCGT-1	0	0	0	0	0	0	0	0	0	0	0	0	0	0	0	0	0	0	0	0	0	0	0	1	0
sample004_TGCGATATCCAAGGGA-1	0	0	1	0	0	0	0	0	0	0	0	0	0	0	0	0	0	0	0	0	0	0	0	0	0
sample004_TTTGGAGGTAAGTTAG-1	0	0	0	1	0	0	0	0	0	0	0	0	0	0	0	0	0	0	0	0	0	0	0	0	0
sample004_GGAGAACTCAATCTCT-1	0	0	0	1	0	0	0	0	0	0	0	0	0	0	0	0	0	0	0	0	0	0	0	0	0
sample004_AACCTTTAGACCAGCA-1	0	0	0	1	0	0	0	0	0	0	0	0	0	0	0	0	0	0	0	0	0	0	0	0	0
sample004_ATTCAGGAGGTAAACT-1	0	0	0	0	0	0	0	0	0	0	0	0	0	1	0	0	0	0	0	0	0	0	0	0	0
sample004_GAACGTTGTCTGTGTA-1	0	0	0	1	0	0	0	0	0	0	0	0	0	0	0	0	0	0	0	0	0	0	0	0	0
sample004_GTAGAAACAATGTCAC-1	0	0	0	0	0	0	0	0	0	0	0	0	0	0	0	0	0	0	0	0	0	0	0	1	0
sample004_GTTTGGAAGAACTCCT-1	0	0	0	1	0	0	0	0	0	0	0	0	0	0	0	0	0	0	0	0	0	0	0	0	0
sample004_AGCGTCGGTTGAGAGC-1	0	0	0	1	0	0	0	0	0	0	0	0	0	0	0	0	0	0	0	0	0	0	0	0	0
sample004_TCTCTGGGTGCAAGAC-1	0	0	0	1	0	0	0	0	0	0	0	0	0	0	0	0	0	0	0	0	0	0	0	0	0
sample004_ACACTGAAGGCTAAAT-1	0	0	0	1	0	0	0	0	0	0	0	0	0	0	0	0	0	0	0	0	0	0	0	0	0
sample004_GTTACAGCAGAAACCG-1	0	0	0	0	0	0	0	0	0	0	0	0	0	0	0	0	0	0	0	0	0	0	0	1	0
sample004_CGGAACCGTGATTGGG-1	0	0	0	1	0	0	0	0	0	0	0	0	0	0	0	0	0	0	0	0	0	0	0	0	0
sample004_GTAGCTAGTCGCATGC-1	0	0	0	1	0	0	0	0	0	0	0	0	0	0	0	0	0	0	0	0	0	0	0	0	0
sample004_AATCGTGAGGTTACAA-1	0	0	0	0	0	0	0	0	0	0	0	0	0	0	0	0	0	0	0	0	0	0	0	1	0
sample004_AGCGCCAAGGTTAGTA-1	0	0	0	1	0	0	0	0	0	0	0	0	0	0	0	0	0	0	0	0	0	0	0	0	0
sample004_CTTTCAACAACTCGAT-1	0	0	0	0	0	0	0	0	0	0	0	0	0	1	0	0	0	0	0	0	0	0	0	0	0
sample004_TTTCAGTCAACGACTT-1	0	0	0	1	0	0	0	0	0	0	0	0	0	0	0	0	0	0	0	0	0	0	0	0	0
sample004_CATTCATTCTTTCTAG-1	0	0	0	0	0	0	0	0	0	0	0	0	0	0	0	0	0	0	0	0	0	0	0	1	0
sample004_TCCTCCCAGGCTCAAG-1	0	0	0	0	0	0	0	0	0	0	0	0	0	0	1	0	0	0	0	0	0	0	0	0	0
sample004_CCGTTCAGTTACCTTT-1	0	0	0	1	0	0	0	0	0	0	0	0	0	0	0	0	0	0	0	0	0	0	0	0	0
sample004_TACCGGGCATGAGTAA-1	0	0	0	0	1	0	0	0	0	0	0	0	0	0	0	0	0	0	0	0	0	0	0	0	0
sample004_TCACACCTCCCAGGAC-1	0	0	0	0	0	0	0	0	0	0	0	0	0	0	0	0	0	0	0	0	0	0	0	1	0
sample004_GATGACTCACAGTCCG-1	0	0	0	1	0	0	0	0	0	0	0	0	0	0	0	0	0	0	0	0	0	0	0	0	0
sample004_GAGGGATTCTGTGCGG-1	0	0	0	0	0	0	0	0	0	0	0	0	0	0	0	0	0	0	0	0	0	0	0	1	0
sample004_GAAGCGACACAGTCCG-1	0	0	0	0	0	0	0	0	0	0	0	0	0	0	0	0	0	0	0	0	0	0	0	1	0
sample004_CGTAGTAGTCGGCCTA-1	0	0	1	0	0	0	0	0	0	0	0	0	0	0	0	0	0	0	0	0	0	0	0	0	0
sample004_GGGTGAATCAGAACCT-1	0	1	0	0	0	0	0	0	0	0	0	0	0	0	0	0	0	0	0	0	0	0	0	0	0
sample004_GTGCTTCGTGATAGTA-1	0	0	0	0	0	0	0	0	0	0	0	0	1	0	0	0	0	0	0	0	0	0	0	0	0
sample004_GTGAGGACAGACGGAT-1	0	0	0	1	0	0	0	0	0	0	0	0	0	0	0	0	0	0	0	0	0	0	0	0	0

## Sheet: 005
barcode	Aureobasidium	Burkholderia	Clostridium	Enterococcus	Herbaspirillum	Orthohepadnavirus	Vesiculovirus
sample005_AAGCGAGGTACATACC-1	0	0	0	0	0	368	0
sample005_CATACAGGTCAAAGCG-1	0	0	0	0	0	96	0
sample005_GGTTCTCCAACCGACC-1	0	0	0	0	0	32	0
sample005_AAACGAAGTCAAGCGA-1	0	0	0	0	0	375	0
sample005_ATGGGAGTCGGACAAG-1	0	0	0	0	0	1	0
sample005_CCGGTAGAGGTTCACT-1	0	0	0	0	0	78	0
sample005_GTGATGTCAACCCTAA-1	0	0	0	0	0	74	0
sample005_AACGTCAAGACGCAGT-1	0	0	0	0	0	84	0
sample005_CATGCGGAGAGCAACC-1	0	0	0	0	0	1	0
sample005_ATTCAGGCATCAGCGC-1	0	0	0	0	0	241	0
sample005_GATTGGTGTAATTAGG-1	0	0	0	0	0	107	0
sample005_AGGGTCCAGAGGATGA-1	0	0	0	0	0	19	0
sample005_AGCGCCACAAGGGTCA-1	0	0	0	0	0	89	0
sample005_GTAGCTACAGTTTGGT-1	0	0	0	0	0	2	0
sample005_AGGGCCTGTGGTCTAT-1	0	0	0	0	0	1	0
sample005_TTGCGTCTCTCTGAGA-1	0	0	0	0	0	7	0
sample005_AGAACCTGTTTGTGGT-1	0	0	0	0	0	1	0
sample005_TCTGGCTTCATGAGGG-1	0	0	0	0	0	3	0
sample005_ATTACCTCAGACCAGA-1	0	0	0	0	0	1	0
sample005_TCTATACAGCAGTAAT-1	0	0	0	0	0	18	0
sample005_TCCCATGCAACCACGC-1	0	0	0	0	0	39	0
sample005_CTTAGGACATATGGCT-1	0	0	0	0	0	43	0
sample005_GCCAGCACAGAGCCCT-1	0	0	0	0	0	22	0
sample005_ATGACCATCGTAACAC-1	0	0	0	0	0	1	0
sample005_GGTGATTAGAAGCCAC-1	0	0	0	0	0	65	0
sample005_CGAGGAACAAACACGG-1	0	0	0	0	0	1	0
sample005_AGATGCTTCCATCCGT-1	0	0	0	0	0	61	0
sample005_CACAGATTCAGTGCGC-1	0	0	0	0	0	9	0
sample005_CGATGCGTCTCGCAGG-1	0	0	0	0	0	2	0
sample005_CCGGTGAGTTGTCCCT-1	0	0	0	0	0	13	1
sample005_CTGCCTATCAGTGCGC-1	0	0	0	0	0	1	0
sample005_GAAACCTAGAGAGCGG-1	0	0	1	0	0	0	0
sample005_TTACTGTTCAACCTTT-1	0	0	0	0	0	29	0
sample005_CATAAGCAGTCTGCAT-1	0	0	0	0	0	104	0
sample005_GTCAAGTCATGACAGG-1	0	0	0	0	0	1	0
sample005_TTCTGTAGTGGATACG-1	0	0	0	0	0	5	0
sample005_TGCACGGGTATCCCAA-1	0	0	0	0	0	5	0
sample005_TTCATTGAGTCTAGCT-1	0	0	0	0	0	30	0
sample005_CTGATCCGTACGCGTC-1	0	0	0	0	0	22	0
sample005_GGGACCTAGTAAACAC-1	0	0	0	0	0	4	0
sample005_CGTAAGTGTCGGTGAA-1	0	0	0	0	0	10	0
sample005_TGCTTCGGTAACTAAG-1	0	0	0	0	0	2	0
sample005_CTTCCTTGTCCGAAAG-1	0	0	0	0	0	2	0
sample005_TACGTCCGTGTCGCTG-1	0	0	0	0	0	1	0
sample005_TCACACCGTCAACCAT-1	0	0	1	0	0	0	0
sample005_AGGCTGCCAGAAGTGC-1	0	0	0	0	0	1	0
sample005_TACAGGTGTGCAATGG-1	0	0	0	0	0	1	0
sample005_CATTCCGTCCTATTTG-1	0	0	0	0	0	1	0
sample005_TCTATCAGTCCGGTCA-1	0	0	0	0	0	1	0
sample005_AGGTCATTCATGCTAG-1	0	0	0	0	0	1	0
sample005_GCATCTCTCTGTCCCA-1	0	0	0	0	0	1	0
sample005_TTCCACGGTTCGGTCG-1	0	0	0	0	0	15	0
sample005_TCATGCCAGTCTACCA-1	0	0	0	0	0	1	0
sample005_TACCTGCTCGAGAACG-1	0	0	0	0	0	2	0
sample005_CTCCAACCATTCTTCA-1	0	0	0	0	0	1	0
sample005_ACACTGACACCGTACG-1	0	0	0	0	0	15	0
sample005_TACCGGGTCATGCAGT-1	0	0	0	0	0	1	0
sample005_GGTTCTCCAATAGGAT-1	0	0	0	0	0	2	0
sample005_TAACTTCTCCGCGATG-1	0	0	0	0	0	9	0
sample005_CCGTAGGTCGGACTTA-1	0	0	0	0	0	1	0
sample005_AGTAACCAGTTGTAGA-1	0	0	0	0	0	2	0
sample005_TACTTGTCATCGGCCA-1	0	0	0	0	0	1	0
sample005_TCATATCCAACGATTC-1	0	0	0	0	0	1	0
sample005_GGGCTACAGCCAAGCA-1	0	0	0	0	0	6	0
sample005_AGGTGTTAGTATAGGT-1	0	0	0	0	0	1	0
sample005_TTGGATGCAACTACGT-1	0	1	0	0	0	0	0
sample005_TTATTGCCAGTGCCTG-1	0	0	0	0	0	1	0
sample005_TACCCACCACTCTGCT-1	0	0	0	0	0	1	0
sample005_TCCATGCGTCCACTTC-1	0	0	0	0	0	7	0
sample005_TCTCAGCCAACTGAAA-1	0	0	0	0	0	1	0
sample005_GTGCAGCGTATGTCCA-1	0	0	0	0	0	1	0
sample005_GAGGGATAGTTTAGGA-1	0	0	0	0	0	2	0
sample005_GCCATTCCAGGAATCG-1	0	0	0	0	0	2	0
sample005_TAACTTCGTATCGTGT-1	0	0	0	0	0	4	0
sample005_AATGGAAGTACATACC-1	0	1	1	0	0	0	0
sample005_GTGGCGTCAAGAATAC-1	0	0	0	0	0	1	0
sample005_CCGATGGCACCATTCC-1	0	0	0	0	0	0	1
sample005_ACCCTCATCTATACTC-1	0	0	0	0	0	1	0
sample005_GTCGAATCAGACAAAT-1	0	0	0	0	0	1	0
sample005_CCTCAACCAAGGTACG-1	0	0	2	0	0	0	0
sample005_TTACAGGTCCGTTTCG-1	0	0	0	0	0	0	1
sample005_GTCGAATTCGGTAAGG-1	0	0	0	0	0	10	0
sample005_CCTCAGTCAGGATTCT-1	0	0	0	0	0	1	0
sample005_CGAAGTTGTTCCTAAG-1	0	0	0	0	0	15	0
sample005_TTTGACTGTGATGTAA-1	0	0	0	0	0	1	0
sample005_AAGCCATGTTGGGAAC-1	0	0	0	0	0	10	0
sample005_AAGAACATCCAGCCTT-1	0	0	0	0	0	6	0
sample005_GGCTTGGTCGAACGCC-1	0	0	0	0	0	3	0
sample005_GTGGAGAGTCCGTTTC-1	0	0	0	0	0	1	0
sample005_GATCAGTTCCTTGACC-1	0	0	0	0	0	1	0
sample005_ATGGGTTCACTGCTTC-1	0	1	0	0	0	0	0
sample005_GGTCACGAGGAACTCG-1	0	0	0	0	0	2	0
sample005_CCTACGTTCCTGTTAT-1	0	0	0	0	0	5	0
sample005_CCCAACTTCTTAGGAC-1	0	0	1	0	0	0	0
sample005_GATGAGGCATTCCTAT-1	0	0	0	0	0	2	0
sample005_CGTTGGGTCGTCAACA-1	0	0	0	0	0	1	0
sample005_CATCAAGGTACATACC-1	0	0	0	0	0	1	0
sample005_CGTTCTGCATTATGCG-1	0	0	0	0	0	1	0
sample005_TGGGCTGCATAGGTAA-1	0	0	0	0	0	1	0
sample005_TATATCCCAAGTGTCT-1	0	0	0	0	0	1	0
sample005_TGGGATTCAGCTTCCT-1	0	0	1	0	0	0	0
sample005_CCGATGGCACTTGTGA-1	0	0	0	0	0	2	0
sample005_TACGGGCAGGCTCTAT-1	0	0	0	0	0	1	0
sample005_TTCGCTGTCCTCTTTC-1	0	0	0	0	0	2	0
sample005_TATATCCGTCTTGCTC-1	0	0	0	0	0	1	0
sample005_ACACAGTGTAGACGTG-1	0	0	0	0	0	1	0
sample005_CCCTGATAGCGACTGA-1	0	0	0	0	0	1	0
sample005_GTAACACAGCGCTTCG-1	0	0	0	0	0	2	0
sample005_ATCGGCGGTGTGTCGC-1	0	0	0	0	0	1	0
sample005_AGAGCAGAGCGTCTCG-1	0	0	0	0	0	0	1
sample005_TGCGGCAAGACGGTCA-1	0	0	0	0	0	2	0
sample005_CTGTAGAAGTTGCGAG-1	0	0	0	0	0	1	0
sample005_GTGTGGCCAACAGCTT-1	0	0	0	0	0	2	0
sample005_CGGAGAACAGAGTGTG-1	0	0	0	0	0	1	0
sample005_GTGGCGTTCTTCCAGC-1	0	0	0	0	0	1	0
sample005_CGCATAATCATAGCAC-1	0	0	0	0	0	1	0
sample005_TCCTAATTCTAGGCAT-1	0	0	0	0	0	1	0
sample005_AGTAGTCCAACAAAGT-1	0	0	0	0	0	1	0
sample005_TCAGCAATCAGGAAGC-1	0	0	0	0	0	1	0
sample005_GGCTTGGAGGCGCTTC-1	0	0	0	0	0	1	0
sample005_CGTTCTGGTAGTCTTG-1	0	0	0	0	0	1	0
sample005_CGAGTTAAGCGAAACC-1	0	0	0	0	0	1	0
sample005_TTATTGCTCGCCGATG-1	0	0	0	0	0	2	0
sample005_ACGATGTGTCCCACGA-1	0	0	0	0	0	1	0
sample005_ATACCGAGTTATGGTC-1	0	0	0	0	0	1	0
sample005_CGCATGGTCACCTGGG-1	0	0	0	0	0	1	0
sample005_TCTACATTCATTTGTC-1	0	0	0	0	0	1	0
sample005_ATCCTATAGGAGACCT-1	0	0	2	0	0	0	0
sample005_TTCTTGATCCAACCGG-1	0	0	0	0	0	1	0
sample005_CTTACCGTCTACCACC-1	0	0	0	0	0	1	0
sample005_CGGGTCAGTGGATCAG-1	0	0	0	0	0	1	0
sample005_TCACATTCACTCACTC-1	0	0	0	0	0	2	0
sample005_GGTAATCGTCGCATCG-1	0	0	0	0	0	1	1
sample005_ACGTCCTTCCCTATTA-1	0	0	0	0	0	1	0
sample005_GGGTGAATCAATGCAC-1	0	0	0	0	0	1	0
sample005_AGGACTTAGCCGTTGC-1	0	0	0	0	0	1	0
sample005_AGGTAGGTCCACGTGG-1	0	0	0	0	0	1	0
sample005_TGCATGAGTGCTAGCC-1	0	0	0	0	0	1	0
sample005_CATACCCCATCCTCAC-1	0	1	0	0	0	0	0
sample005_CTGGTCTCAAAGCTCT-1	0	1	1	0	0	0	0
sample005_TGCCGAGCAAATCCCA-1	0	0	0	0	0	1	0
sample005_ACTGTGACATCTGCGG-1	0	0	0	0	0	1	0
sample005_AAGACTCCACTTGAAC-1	0	0	0	0	0	1	0
sample005_TTCCGGTTCAAGAGTA-1	0	0	0	0	0	1	0
sample005_CGGAGAACAGGGAATC-1	0	0	0	0	0	1	0
sample005_AGTTCCCAGTTGGCTT-1	0	0	0	0	0	0	1
sample005_GCGTGCATCGCATGAT-1	0	0	0	0	0	1	0
sample005_ATGTCTTTCACTCTTA-1	0	0	0	0	0	0	1
sample005_AGATGCTGTGGGTCAA-1	0	0	0	0	0	2	0
sample005_CAGGGCTCACGCGTCA-1	0	0	0	0	0	2	0
sample005_CTCACTGCAGAATGTA-1	0	0	0	0	0	1	0
sample005_AACAACCTCTGGCCTT-1	0	0	0	0	0	1	0
sample005_TCCGAAAAGCCTATTG-1	0	0	0	0	0	1	0
sample005_TGGTGATTCTTACGGA-1	0	0	0	0	0	1	0
sample005_GGTAGAGTCCGTGGCA-1	0	0	0	0	0	2	0
sample005_GACTCTCTCTGGCTGG-1	0	0	0	0	0	1	0
sample005_CAGCAGCTCTACGCGG-1	0	0	0	0	0	0	1
sample005_ACACCAAAGATTTGCC-1	0	0	0	0	0	4	0
sample005_TATCAGGGTTGTGTTG-1	0	0	0	0	0	1	0
sample005_GGAGGTATCCGTAATG-1	0	0	0	0	0	1	0
sample005_CTCAGTCTCACAAGAA-1	0	0	0	0	0	2	0
sample005_AGTCACAAGAGTCACG-1	0	1	0	0	0	0	0
sample005_AGTACTGCAGTAGAGC-1	0	0	0	0	0	1	0
sample005_GTGGTTAAGACCTGGA-1	0	0	0	0	0	1	0
sample005_ACAGCCGCATCACAGT-1	0	0	0	0	0	0	1
sample005_ACGGTTACATGAAGCG-1	0	0	1	0	0	0	0
sample005_GGGTGTCCAAGGGCAT-1	0	0	0	0	0	1	0
sample005_TTTGGAGTCGACCTAA-1	0	0	0	0	0	1	0
sample005_GTACAACAGAATCGCG-1	0	0	0	0	0	1	0
sample005_CTCAAGAAGTAGACCG-1	0	0	0	0	0	1	0
sample005_GGGATCCTCGAGGCAA-1	0	0	1	0	0	0	0
sample005_CTCCTCCGTCATGGCC-1	0	0	0	0	0	1	0
sample005_TAACCAGGTGATACCT-1	0	0	0	0	0	3	0
sample005_GGCTGTGCAGCAGAAC-1	0	0	0	0	0	1	0
sample005_AGGAGGTAGGAGAATG-1	0	0	0	0	0	0	1
sample005_AATAGAGTCGTACACA-1	0	0	0	0	0	1	0
sample005_CATGGATCAAAGAACT-1	0	0	0	0	0	0	1
sample005_CCTCTAGTCGGAAACG-1	0	0	0	0	0	2	0
sample005_CGAGTTAGTGACTCTA-1	0	0	0	0	0	1	0
sample005_CACTGGGGTGAGAGGG-1	0	0	0	0	0	1	0
sample005_CACTTCGTCCTGTTGC-1	0	0	1	0	0	1	0
sample005_CTCCTCCTCCGATTAG-1	0	0	0	0	0	1	0
sample005_GCACATACAGCTTTGA-1	0	0	0	0	0	2	0
sample005_TGGGAAGGTATCCCTC-1	0	0	0	0	0	1	0
sample005_CTCCGATAGACCTCAT-1	0	0	0	0	0	1	0
sample005_CTACGGGAGGTTTGAA-1	0	0	0	0	0	2	0
sample005_GGGTGAACAAAGGTTA-1	0	0	0	0	0	1	0
sample005_GGGACTCGTCCTGTCT-1	0	0	0	0	0	1	0
sample005_TTCGATTGTAACAGTA-1	0	0	0	0	0	1	0
sample005_CAAGACTCACGACGAA-1	0	0	0	0	0	1	0
sample005_GGCTTTCGTATCACGT-1	0	0	0	0	0	1	0
sample005_CTCCCAACATGTAACC-1	0	0	0	0	0	2	0
sample005_TCCTGCATCCACGAAT-1	0	0	0	0	0	2	0
sample005_GGAGAACTCAGCGGAA-1	0	0	0	0	0	1	0
sample005_ATCGGATGTCATCCCT-1	0	0	0	0	0	1	0
sample005_CCGCAAGCAACGACAG-1	0	0	0	0	0	1	0
sample005_TAGGGTTGTCCTTTGC-1	0	0	0	0	0	1	0
sample005_GGACGTCGTGCGCTCA-1	0	0	0	0	0	1	0
sample005_TTCACGCGTCTCGACG-1	0	0	0	0	0	1	0
sample005_GGCTGTGCATAGAATG-1	0	0	0	0	0	1	0
sample005_CAAGCTATCTGAGGCC-1	0	0	0	0	0	1	0
sample005_GGCTTTCGTCCTCCAT-1	0	0	0	0	0	1	0
sample005_TGCATCCAGTCACTGT-1	0	0	0	0	0	1	0
sample005_TGCATCCAGAGTATAC-1	0	0	1	0	0	0	0
sample005_TGAACGTGTTCGAAGG-1	0	0	0	0	0	1	0
sample005_TGCTTCGCATGACTGT-1	0	0	0	0	0	1	0
sample005_CCAATTTTCTCGCGTT-1	0	0	0	0	0	1	0
sample005_CTCCCTCAGGTGTGAC-1	0	0	0	0	0	3	0
sample005_CACACAATCCGCGATG-1	0	0	0	0	0	1	1
sample005_ACATCGACAATCGAAA-1	0	0	0	0	0	1	0
sample005_ATTCCTACACAGTGAG-1	0	0	0	0	0	1	0
sample005_CAGCAATTCGTTACCC-1	0	0	1	0	0	0	0
sample005_AACAGGGTCCAGCACG-1	0	0	0	0	0	2	0
sample005_GATTGGTGTCCCTGTT-1	0	0	0	0	0	1	0
sample005_TGTCCACTCACCGCTT-1	0	0	0	0	0	1	0
sample005_AGCGCCAAGCCGGATA-1	0	0	0	0	0	1	0
sample005_ACGTACAAGAAGATCT-1	0	0	0	0	0	1	0
sample005_AGACAAACACCCTGAG-1	0	0	0	0	0	1	0
sample005_CATCAAGTCGGCCTTT-1	0	0	0	0	0	1	0
sample005_CTACCTGTCCCTTTGG-1	0	0	0	0	0	1	0
sample005_ATGGAGGTCGGTCGGT-1	0	0	0	0	0	1	0
sample005_GTTGTAGAGCCTCTTC-1	0	0	0	0	0	1	0
sample005_GTCACTCCAATACCCA-1	0	0	0	0	0	1	0
sample005_TTGAGTGCATACCACA-1	0	0	0	0	0	1	0
sample005_AGACCCGTCTGTGCGG-1	0	0	0	0	0	0	1
sample005_CGCATGGCAATCTCGA-1	0	0	0	0	0	1	0
sample005_GTAACACTCAACTCTT-1	0	0	0	0	0	1	0
sample005_CAACGATCACAGAAGC-1	0	0	0	0	0	1	0
sample005_AAGGTAACATGGGATG-1	0	0	0	0	0	1	0
sample005_TCCAGAAAGTACTCGT-1	0	0	0	0	0	2	0
sample005_TTTGATCAGAGGCGTT-1	0	0	0	0	0	1	0
sample005_TGATTTCCAGGCACTC-1	0	0	0	0	0	1	0
sample005_ACGTTCCGTCATAACC-1	0	0	0	0	0	0	1
sample005_TTCTAACTCGTAACCA-1	0	0	0	0	0	1	0
sample005_TGGTACAGTACCCGCA-1	0	0	0	0	0	1	0
sample005_TGCGACGCATGTTCAG-1	0	0	0	0	0	0	1
sample005_ACTGTCCCACGAAAGC-1	0	0	0	0	0	1	0
sample005_CACACAAGTTCGTAAC-1	0	0	0	0	0	1	0
sample005_GGGTCACCACTACGGC-1	0	0	0	0	0	1	0
sample005_GGATCTATCTCACTCG-1	0	0	0	0	0	1	0
sample005_ACTGATGTCCACCTCA-1	0	0	0	0	0	1	0
sample005_TCATTCAGTTGCATTG-1	0	0	0	0	0	1	0
sample005_ACTGTCCAGCTTGTGT-1	0	0	0	0	0	2	0
sample005_AGCTACATCGTAGCTA-1	0	0	0	0	0	1	0
sample005_AACAGGGAGTGGCCTC-1	0	0	0	0	0	1	0
sample005_CTCAGGGAGACGCCCT-1	0	0	0	0	0	1	0
sample005_TACTTACAGGATACAT-1	0	0	0	0	0	1	0
sample005_TTACGTTGTCCGATCG-1	0	0	0	0	0	2	0
sample005_TCATTGTGTCAAGCCC-1	0	0	0	0	0	0	1
sample005_GCCAGCACAGGATCTT-1	0	0	1	0	0	0	0
sample005_TGGGCGTAGTTACGGG-1	0	0	0	0	0	1	0
sample005_CCACACTCAATAAGGT-1	0	0	0	0	0	0	1
sample005_CTGCCATGTCTGCATA-1	0	0	0	0	0	1	0
sample005_GTTCCGTGTCAAGGCA-1	0	0	0	0	0	0	1
sample005_TTGCATTCAAGACAAT-1	0	0	0	0	0	1	0
sample005_CGGCAGTAGATTACCC-1	0	0	0	0	0	1	0
sample005_AATTCCTTCCGTATAG-1	0	0	0	0	0	1	0
sample005_TGTTTGTTCTCTCTTC-1	0	0	0	0	0	1	0
sample005_TTGCGTCAGTTGTACC-1	0	0	0	0	0	1	0
sample005_CGTCAAACAACGACTT-1	0	0	0	0	0	1	0
sample005_CGAGGAAAGAGGGTGG-1	0	0	0	0	0	1	0
sample005_GCTGAATTCAGTCAGT-1	0	0	0	0	0	1	0
sample005_TATCTTGCAGCAGTAG-1	0	0	1	0	0	0	0
sample005_TAAGCACAGCTGAGCA-1	0	0	0	0	0	2	0
sample005_CCACCATGTTGCTGAT-1	0	0	0	0	0	1	0
sample005_CCGGTGACAAGAGATT-1	0	0	0	0	0	1	0
sample005_AGTCATGTCCAGGACC-1	0	0	0	0	1	0	0
sample005_GTGCACGGTAGCGCTC-1	0	0	0	0	0	1	0
sample005_CTTGATTGTGTCTTCC-1	0	0	0	0	0	1	0
sample005_GTGAGCCAGCTCACTA-1	0	0	0	0	0	1	0
sample005_CCGGACACACAGACGA-1	0	0	0	0	0	1	0
sample005_AGACTCACACCTGCGA-1	0	0	0	0	0	1	0
sample005_CTCCAACAGATGCTTC-1	0	0	0	0	0	1	0
sample005_GTAACCAGTCACGACC-1	0	1	0	0	0	0	0
sample005_CCGATGGTCTTAATCC-1	0	0	0	0	0	1	0
sample005_GTCGTTCCAAGTGATA-1	0	0	0	0	0	1	0
sample005_GAACACTGTGCTCGTG-1	0	0	0	0	0	1	0
sample005_TTGCCTGTCGTCAAAC-1	0	0	0	0	0	1	0
sample005_GCCAACGAGCGACTTT-1	0	0	0	0	0	1	0
sample005_AGATCGTAGCCGTTGC-1	0	0	0	1	0	0	0
sample005_ATGACCATCAGCTCTC-1	0	0	0	0	0	2	0
sample005_ATTCTTGGTTCAATCG-1	0	0	0	0	0	1	0
sample005_ATCCATTGTATGGAAT-1	0	1	0	0	0	0	0
sample005_GTAGATCAGAATTGCA-1	0	0	0	0	0	1	0
sample005_ATTACCTTCACTTATC-1	0	0	0	0	0	1	0
sample005_ATCAGGTCATTGTAGC-1	0	0	0	0	0	1	0
sample005_AATGGCTGTAGATTGA-1	0	0	0	0	0	1	0
sample005_CATCGGGCAAAGTGTA-1	0	0	0	0	0	1	0
sample005_CTGTGAAAGTACAACA-1	0	0	0	0	0	1	0
sample005_TGGCGTGGTAGGTCAG-1	0	0	0	0	0	1	0
sample005_AGGTTACCAAAGCGTG-1	0	0	0	0	0	1	0
sample005_TATATCCGTCCTCATC-1	0	0	0	0	0	1	0
sample005_CACTGAAGTCTAGTGT-1	0	0	0	0	0	1	0
sample005_TAGGTACGTTCGTACA-1	0	0	0	0	0	1	0
sample005_GACTCAACAACAGATA-1	0	0	1	0	0	0	0
sample005_TCTAACTAGGACTAAT-1	0	0	0	0	0	1	0
sample005_TAACGACTCAGACATC-1	0	0	0	0	0	1	0
sample005_CCGTAGGTCTCGCTCA-1	0	0	0	0	0	1	0
sample005_GTGTGGCAGTGAGTGC-1	0	0	0	0	0	1	0
sample005_GTTAGACGTGAATTGA-1	0	0	0	0	0	1	0
sample005_GACTGATAGTCTTCGA-1	0	0	0	0	0	1	0
sample005_CAAGAGGGTCCCGTGA-1	0	0	0	0	0	0	1
sample005_CAACAACAGGGAGGAC-1	0	0	0	0	0	1	0
sample005_TTGGGCGCATCTCGTC-1	0	0	0	0	0	2	0
sample005_TCAGCCTTCAGGTGTT-1	0	0	0	0	0	1	0
sample005_GTTCTATCATCCTTCG-1	0	0	0	0	0	0	1
sample005_TGGATCAGTCGACTTA-1	0	0	0	0	0	1	0
sample005_AGTAACCGTGATACAA-1	0	0	0	0	0	1	0
sample005_ACATGCAAGCCTCATA-1	1	0	0	0	0	0	0
sample005_ATGACCACAACCTATG-1	0	0	0	0	0	1	0
sample005_AAAGTCCGTTCCTACC-1	0	0	0	0	0	1	0
sample005_GACCCAGCATCGATGT-1	0	0	0	0	0	1	0
sample005_CCTAACCTCACATACG-1	0	0	0	0	0	1	0
sample005_TTCTAACAGGCCACTC-1	0	0	0	0	0	1	0
sample005_TCTCAGCTCTGAGGCC-1	0	0	0	0	0	1	0
sample005_CAACCTCAGTTTGCTG-1	0	1	0	0	0	0	0
sample005_GCCCGAAGTACATACC-1	0	0	0	0	0	1	0
sample005_CCAATGAGTCCACATA-1	0	0	0	0	0	1	0
sample005_AGTAACCGTGAATTAG-1	0	0	0	0	0	1	0
sample005_CATTCATGTGTTGAGG-1	0	0	0	0	0	1	0
sample005_TGGGAGACATACACCA-1	0	0	0	0	0	1	0
sample005_ATGTCCCGTCCCGTGA-1	0	0	0	0	0	0	1
sample005_GTGTTAGAGAAGAGCA-1	0	0	0	0	0	1	0
sample005_CATGCCTCAGCTATTG-1	0	0	0	0	0	0	1
sample005_ACCGTTCCAGCAATTC-1	0	0	0	0	0	1	0
sample005_CAGATCACAAGTGGGT-1	0	0	0	0	0	1	0
sample005_TCCATCGAGCTGTTCA-1	0	0	0	0	0	1	0

## Sheet: 006
barcode	Clostridium	Mesorhizobium	Mycobacterium	Orthohepadnavirus	Pedobacter	Pseudomonas	Synechocystis	Trichoderma	Vesiculovirus
sample006_TCTCACGGTGGCTCTG-1	0	0	0	175	0	0	0	0	0
sample006_GGTCACGCACAAGCTT-1	0	0	0	3	0	0	0	0	0
sample006_TTTAGTCCATAAGATG-1	0	0	0	180	0	0	0	0	0
sample006_AGGTTGTTCCACTTTA-1	0	0	0	21	0	0	0	0	2
sample006_CGCCATTGTTCCGCTT-1	0	0	0	22	0	0	0	0	0
sample006_TCACACCTCGTTCTCG-1	0	0	0	33	0	0	0	0	2
sample006_GCGGAAAGTAGTGTGG-1	0	0	0	1	0	0	0	0	0
sample006_GTGAGTTCAAATGAGT-1	0	0	0	25	0	0	0	0	0
sample006_CTGAGGCCATGGGTCC-1	0	0	0	20	0	0	0	0	0
sample006_ACTTATCGTACACTCA-1	0	0	0	39	0	0	0	0	0
sample006_TGCACGGTCCGTGTGG-1	0	0	0	18	0	0	0	0	0
sample006_TGTGATGTCCTAACAG-1	0	0	0	18	0	0	0	0	0
sample006_TATTGCTGTGCAATGG-1	0	0	0	31	0	0	0	0	0
sample006_CATTGTTGTACAGTTC-1	0	0	0	49	0	0	0	0	0
sample006_ATCCACCAGTTCCTGA-1	0	0	0	57	0	0	0	0	0
sample006_CACCGTTGTTGCATTG-1	0	0	0	26	0	0	0	0	0
sample006_CATCGCTCAAAGCACG-1	0	0	0	22	0	0	0	0	0
sample006_TTCCTCTGTGGCGTAA-1	0	0	0	54	0	0	0	0	0
sample006_CATCCACAGGGATGTC-1	0	0	0	1	0	0	0	0	1
sample006_CGATGGCCAACAAAGT-1	0	0	0	8	0	0	0	0	0
sample006_TAGGTACGTTGCTCGG-1	0	0	0	5	0	0	0	0	0
sample006_TAACGACGTCAACCTA-1	0	0	0	6	0	0	0	0	0
sample006_TCTACCGCAACGCATT-1	0	0	0	1	0	0	0	0	3
sample006_ACAGGGATCATCGGGC-1	0	0	0	0	0	0	0	0	1
sample006_CGTTGGGTCCATCCGT-1	0	0	0	19	0	0	0	0	0
sample006_TTCCACGCAAGTAGTA-1	0	0	0	1	0	0	0	0	0
sample006_TGATGGTGTCCGTTTC-1	0	0	0	48	0	0	0	0	4
sample006_CAGCGTGGTGGACTGA-1	0	0	0	2	0	0	0	0	1
sample006_GTTCCGTTCGGTCAGC-1	0	0	0	3	0	0	0	0	0
sample006_CTACTATTCCTTGGAA-1	0	0	0	1	0	0	0	0	0
sample006_CACACAAGTCTAGGTT-1	0	0	0	14	0	0	0	0	0
sample006_AAGGTAAAGATTGACA-1	0	0	0	30	0	0	0	0	1
sample006_AATGGCTGTATCAAGA-1	0	0	0	4	0	0	0	0	0
sample006_TTAGGCACAAGCAGGT-1	0	0	0	11	0	0	0	0	0
sample006_CGAAGGACAAGATTGA-1	0	0	0	2	0	0	0	0	0
sample006_CGAGGCTCAGTCTACA-1	0	0	0	12	0	0	0	0	0
sample006_TGCACGGCAGAGTCTT-1	0	0	0	16	0	0	0	0	2
sample006_GAGCTGCCACATATGC-1	0	0	0	12	0	0	0	0	0
sample006_ACAAGCTGTGCCTTTC-1	0	0	0	33	0	0	0	0	4
sample006_GCCTGTTAGCCGAACA-1	0	0	0	1	0	0	0	0	0
sample006_TTTGTTGGTGCATTTG-1	0	0	0	1	0	0	0	0	0
sample006_CAGTTCCCAGATACTC-1	0	0	0	1	0	0	0	0	0
sample006_CGAATTGGTAGAAACT-1	0	0	0	4	0	0	0	0	0
sample006_AAGACAAGTATGACAA-1	0	0	0	6	0	0	0	0	0
sample006_GCATCGGTCGGTCACG-1	0	0	0	4	0	0	0	0	0
sample006_CCGCAAGAGTTTCGAC-1	0	0	0	2	0	0	0	0	0
sample006_TCTTGCGCATCATGAC-1	0	0	0	12	0	0	0	0	1
sample006_TTGCCTGCATGCCGCA-1	0	0	0	2	0	0	0	0	0
sample006_ACTATCTAGCATTTCG-1	0	0	0	1	0	0	0	0	0
sample006_TACCCACCACGTAGTT-1	0	0	0	34	0	0	0	0	0
sample006_TCTCCGAGTGACTGTT-1	0	0	0	1	0	0	0	0	0
sample006_TGCACGGTCGAACCAT-1	0	0	0	9	0	0	0	0	1
sample006_GGGCGTTAGCTAGTTC-1	0	0	0	37	0	0	0	0	6
sample006_ACCCAAACAGAGTCTT-1	0	0	0	2	0	0	0	0	0
sample006_TTCCACGCAAGAGCTG-1	0	0	0	2	0	0	0	0	0
sample006_TAACACGGTATGGTTC-1	0	0	0	5	1	0	0	0	0
sample006_TCGGGACGTGACTATC-1	0	0	0	3	0	0	0	0	0
sample006_CGGAGAAGTCGTACTA-1	0	0	0	5	0	0	0	0	0
sample006_ATATCCTTCCGTGGCA-1	1	0	0	0	0	0	0	0	0
sample006_CGAAGGACAAACTAGA-1	0	0	0	9	0	0	0	0	5
sample006_CTCCAACGTAGGCAAC-1	0	0	0	8	0	0	0	0	1
sample006_GTCTGTCGTAGTCTGT-1	0	0	0	3	0	0	0	0	0
sample006_TATTCCAGTGTTGCCG-1	0	0	0	12	0	0	0	0	0
sample006_CGAGGCTCATGAGAAT-1	0	0	0	1	0	0	0	0	0
sample006_TCGACCTAGCACTGGA-1	0	0	0	8	0	0	0	0	0
sample006_GAAGAATCAGCGAACA-1	0	0	0	6	0	0	0	0	0
sample006_TCGCTCATCTTGGCTC-1	0	0	0	6	0	0	0	0	1
sample006_CGTGAATTCCCAGGAC-1	0	0	0	6	0	0	0	0	0
sample006_TAACCAGTCCCGTGAG-1	0	0	0	15	0	0	0	0	0
sample006_TGCTCCATCGCCCAGA-1	0	0	0	1	0	0	0	0	0
sample006_CCTGCATAGTTCGGTT-1	0	0	0	8	0	0	0	0	0
sample006_TACCCGTGTAACAGTA-1	0	0	0	1	0	0	0	0	0
sample006_TCTCTGGGTTATCTTC-1	0	0	0	4	0	0	0	0	0
sample006_AGGTCATCATAGTCAC-1	0	0	0	1	0	0	0	0	0
sample006_AAAGAACGTGCCTATA-1	0	0	0	15	0	0	0	0	0
sample006_CGTAAGTAGCCTAGGA-1	0	0	0	9	0	0	0	0	0
sample006_GTTAGACCAATACCTG-1	0	0	0	3	0	0	0	0	0
sample006_CGAGGAAAGGCATTTC-1	0	0	0	12	0	0	0	0	0
sample006_ACTGTGAGTAACATAG-1	0	0	0	1	0	0	0	0	0
sample006_TAACCAGAGTTACGTC-1	0	0	0	1	0	0	0	0	1
sample006_GCCCGAAGTCAAGGCA-1	0	0	0	6	0	0	0	0	1
sample006_TATCCTACACCCATAA-1	0	0	0	1	0	0	0	0	0
sample006_CTCAACCGTCTCGGGT-1	0	0	0	1	0	0	0	0	0
sample006_GGTGATTTCAGCTAGT-1	0	0	0	1	0	0	0	0	0
sample006_TTTAGTCCAGCGTACC-1	0	0	0	1	0	0	0	0	0
sample006_CCTCCAATCTAAGAAG-1	0	0	0	1	0	0	0	0	0
sample006_CGTTGGGGTCGAGTTT-1	0	0	0	3	0	0	0	0	1
sample006_GAACACTGTAGTCTTG-1	0	0	0	1	0	0	0	0	1
sample006_TGATGGTGTTTGGAAA-1	0	0	0	1	0	0	0	0	0
sample006_CATGGTACACGCGTCA-1	0	0	0	1	0	0	0	0	0
sample006_AGCTACAGTGTCCGTG-1	0	0	0	5	0	0	0	0	0
sample006_ATTCCTAGTCCGCAGT-1	0	0	0	9	0	0	0	0	1
sample006_GCCATTCTCGTTCATT-1	0	0	0	1	0	0	0	0	0
sample006_ACTGTCCGTCGCAACC-1	0	0	0	3	0	0	0	0	0
sample006_CATGGATCAAGAGGCT-1	0	0	0	2	0	0	0	0	0
sample006_CACAGATGTCACCACG-1	0	0	0	3	0	0	0	0	0
sample006_ATTTACCTCGACCACG-1	0	0	0	3	0	0	0	0	1
sample006_GGGTAGAAGATGTAGT-1	0	0	0	2	0	0	0	0	0
sample006_TCTATACAGGATTCAA-1	0	0	0	1	0	0	0	0	0
sample006_GCAACATGTCGGTAAG-1	0	0	0	4	0	0	0	0	1
sample006_GGACGTCAGCCTCTGG-1	0	0	0	0	0	0	1	0	0
sample006_GATGCTAGTCTGTCCT-1	0	0	0	4	0	0	0	0	0
sample006_AGTCTCCCACCCTGTT-1	0	0	0	2	0	0	0	0	0
sample006_ATTATCCAGACGGTCA-1	0	0	0	1	0	0	0	0	0
sample006_TACCCGTCAGTCTCTC-1	0	0	0	4	0	0	0	0	0
sample006_GTCATTTTCTCGAACA-1	0	0	0	1	0	0	0	0	0
sample006_GAACTGTAGACTACGG-1	0	0	0	1	0	0	0	0	1
sample006_GATGTTGTCGTGACTA-1	0	0	0	2	0	0	0	0	0
sample006_GAATCGTCACGCGCTA-1	0	0	0	5	0	0	0	0	0
sample006_CGATGGCCATAGAGGC-1	0	0	0	1	0	0	0	0	2
sample006_AGTACCAGTCCGATCG-1	0	0	0	1	0	0	0	0	0
sample006_ATTTACCTCACCGACG-1	0	0	0	0	0	0	0	0	1
sample006_GCACGGTAGCTCGGCT-1	0	0	0	0	0	1	0	0	0
sample006_GGAGATGAGCGTATGG-1	0	0	0	1	0	0	0	0	0
sample006_GCCATTCAGGACTGGT-1	0	0	0	1	0	0	0	0	0
sample006_GTTACAGAGGTCTTTG-1	0	0	0	1	0	0	0	0	0
sample006_ATGTCTTGTAGTTAGA-1	0	0	0	1	0	0	0	0	0
sample006_TTTGATCCAAATTGGA-1	0	0	0	2	0	0	0	0	0
sample006_AAATGGATCTATACTC-1	0	0	0	2	0	0	0	0	0
sample006_TCTGGCTAGCGACTGA-1	0	0	0	1	0	0	0	0	0
sample006_TTCTCTCCACGTCTCT-1	0	0	0	1	0	0	0	0	0
sample006_AGCGCTGAGTCGGCAA-1	0	0	0	1	0	0	0	0	0
sample006_CGGGTCAGTCAGACTT-1	0	0	0	2	0	0	0	0	0
sample006_GCCAACGGTCAATCTG-1	0	0	0	1	0	0	0	0	0
sample006_GTCATGAAGAGGGTCT-1	0	0	0	1	0	0	0	0	0
sample006_TATACCTCAGTTCCAA-1	0	0	0	1	0	0	0	0	0
sample006_TTTGGTTCAGCCGTCA-1	0	0	0	1	0	0	0	0	0
sample006_AGACACTCAGTAGAGC-1	0	0	0	1	0	0	0	0	0
sample006_CAAGAGGCACGCAGTC-1	0	0	0	5	0	0	0	0	0
sample006_AGGTTGTCAAGACCTT-1	0	0	0	1	0	0	0	0	1
sample006_CAACAACCACCCATAA-1	0	0	0	2	0	0	0	0	0
sample006_AGGGCCTAGCACGTCC-1	0	0	0	1	0	0	0	0	0
sample006_CACACAAGTTGCAAGG-1	0	0	0	1	0	0	0	0	0
sample006_AGTGACTTCAGCGTCG-1	0	1	0	0	0	0	0	0	0
sample006_AGTTCGACATAACTCG-1	0	0	0	1	0	0	0	0	0
sample006_TCTGCCATCTTGCAGA-1	0	0	0	2	0	0	0	0	0
sample006_CTGAGGCCAAGGATGC-1	0	0	0	2	0	0	0	0	2
sample006_CAAGAGGTCGGAGCAA-1	0	0	0	1	0	0	0	0	0
sample006_CACTGAATCATTGCCC-1	0	0	0	1	0	0	0	0	0
sample006_TACCTGCTCCTGCTAC-1	0	0	0	1	0	0	0	0	0
sample006_GGAGATGCAGTCGCAC-1	0	0	0	0	0	0	0	0	2
sample006_AGGCTGCCAACGGCCT-1	0	0	0	2	0	0	0	0	0
sample006_GACAGCCCATGGAAGC-1	0	0	0	0	0	0	0	0	1
sample006_ATGAAAGGTCATATGC-1	0	0	0	1	0	0	0	0	0
sample006_GGTAGAGCATGGAATA-1	0	0	0	2	0	0	0	0	0
sample006_ACGGTCGCAGACAATA-1	0	0	0	1	0	0	0	0	0
sample006_TTGTGTTAGCATGCAG-1	0	0	0	1	0	0	0	0	0
sample006_CCACGTTCAGAATGTA-1	0	0	0	0	0	0	0	1	0
sample006_GTGTGGCCACTGGACC-1	0	0	0	0	0	0	0	0	1
sample006_TTCACCGCAGGTGGAT-1	0	0	0	0	0	0	0	0	1
sample006_TGTTGAGAGCGTACAG-1	0	0	0	1	0	0	0	0	0
sample006_CCTCTCCTCCTCAGGG-1	0	0	0	1	0	0	0	0	0
sample006_TCATATCGTGAGCCAA-1	0	0	0	1	0	0	0	0	0
sample006_AGGGTCCGTGATAGTA-1	0	0	0	0	0	0	0	0	1
sample006_TGCATGAAGTTACGAA-1	0	0	0	1	0	0	0	0	0
sample006_AGGGTGACACTTACAG-1	0	0	0	1	0	0	0	0	0
sample006_TACAACGTCCAGTGCG-1	0	0	1	0	0	0	0	0	0
sample006_CGAAGTTAGGCCTAGA-1	0	0	0	1	0	0	0	0	0
sample006_GACTGATCAACGGGTA-1	0	0	0	1	0	0	0	0	0
sample006_AGGTTGTAGTGATCGG-1	0	0	0	0	0	0	0	0	1
sample006_ATTTACCGTACCCGCA-1	0	0	0	0	0	0	0	0	1
sample006_GTCGAATCACACCAGC-1	1	0	0	0	0	0	0	0	0
sample006_ATTGTTCAGACTACGG-1	0	0	0	1	0	0	0	0	0
sample006_GAAGAATTCGTGCACG-1	0	0	0	0	0	0	0	0	1
sample006_TCTGGCTGTAGACAAT-1	0	0	0	0	0	0	0	0	1
sample006_CCAATGAAGCAAGTCG-1	0	0	0	1	0	0	0	0	0
sample006_GGTGTCGCAATAGGAT-1	0	0	0	1	0	0	0	0	0

## Sheet: 007
barcode	Aureobasidium	Brevibacterium	Burkholderia	Capnocytophaga	Citrobacter	Clostridium	Corynebacterium	Enterococcus	Mesorhizobium	Mycobacterium	Mycoplasma	Orthohepadnavirus	Plasmodium	Shigella	Staphylococcus	Streptococcus	Vesiculovirus	Yersinia
sample007_TAGATCGCATGTGCTA-1	0	0	0	0	0	0	0	0	0	0	0	18	0	0	0	0	0	0
sample007_ACTCCCACACAACCGC-1	0	0	0	0	0	0	0	0	0	0	0	2	0	0	0	0	0	0
sample007_AGTACTGTCCCTCGAT-1	0	0	0	0	0	0	0	0	0	0	0	84	0	0	0	0	0	0
sample007_AGGAAATTCTCGCTTG-1	0	0	0	0	0	1	0	0	0	0	0	1	0	0	0	0	0	0
sample007_AGCCACGGTTCTCCAC-1	0	0	0	0	0	0	0	0	0	0	0	90	0	0	0	0	0	0
sample007_CTACCTGCAGTCGTTA-1	0	0	0	0	0	0	0	0	0	0	0	1	0	0	0	0	0	0
sample007_AGAACAAGTTGTCCCT-1	0	0	0	0	0	0	0	0	0	0	0	749	0	0	0	0	0	0
sample007_TGGGAAGAGGCTGGAT-1	0	0	0	0	0	0	0	0	0	0	0	282	0	0	0	0	0	0
sample007_CGTTAGAGTGAGATCG-1	0	0	0	0	0	0	0	0	0	0	0	1	0	0	0	0	0	0
sample007_AGTAGCTGTTTCCCAC-1	0	0	0	0	0	0	0	0	0	0	0	11	0	0	0	0	0	0
sample007_CATCGTCTCGTTCTAT-1	0	0	0	0	0	0	0	0	0	0	0	210	0	0	0	0	0	0
sample007_AGACCATTCCATACAG-1	0	0	0	0	0	0	0	0	0	0	0	2	0	0	0	0	0	0
sample007_ATCTTCAGTGTGTGGA-1	0	0	0	0	0	0	0	0	0	0	0	160	0	0	0	0	0	0
sample007_GGGTCACAGACTTGTC-1	0	0	0	0	0	0	0	0	0	0	0	419	0	0	0	0	0	0
sample007_AAGACTCCAACTCGTA-1	0	0	0	0	0	0	0	0	0	0	0	2	0	0	0	0	0	0
sample007_CTCAGTCAGTTAACAG-1	0	0	0	0	0	0	0	0	0	0	0	6	0	0	0	0	0	0
sample007_TCGCTTGCATCAGCTA-1	0	0	0	0	0	0	0	0	0	0	0	9	0	0	0	0	0	0
sample007_TCTTAGTAGAGGCTGT-1	0	0	0	0	0	0	0	0	0	0	0	7	0	0	0	0	0	0
sample007_GAGAGGTAGAGTCAGC-1	0	0	0	0	0	0	0	0	0	0	0	6	0	0	0	0	0	0
sample007_TGCACGGCACTAACGT-1	0	0	1	0	0	0	0	0	0	0	0	60	0	0	0	0	0	0
sample007_ATCGGCGTCTAAACGC-1	0	0	0	0	0	0	0	0	0	0	0	5	0	0	0	0	0	0
sample007_TTCCTTCAGCGACTGA-1	0	0	0	0	0	0	0	0	0	0	0	1	0	0	0	0	0	0
sample007_CAATACGTCAGTGTCA-1	0	0	0	0	0	0	0	0	0	0	0	21	0	0	0	0	0	0
sample007_CGAGAAGAGAGGTCAC-1	0	0	0	0	0	0	0	0	0	0	0	29	0	0	0	0	0	0
sample007_TCAGTCCTCGGACAAG-1	0	0	0	0	0	0	0	0	0	0	0	1	0	0	0	0	0	0
sample007_GAAGGGTCAAGTATCC-1	0	0	0	0	0	0	0	0	0	0	0	1	0	0	0	0	0	0
sample007_CTTAGGAAGAAGCGCT-1	0	0	0	0	0	0	0	0	0	0	0	16	0	0	0	0	0	0
sample007_TTCTAGTGTGAGTAGC-1	0	0	0	0	0	0	0	0	0	0	0	1	0	0	0	0	0	0
sample007_TCTAACTAGCGTGTCC-1	0	0	0	0	0	0	0	0	0	0	0	7	0	0	0	0	0	0
sample007_CCCGAAGGTGGCCACT-1	0	0	0	0	0	0	0	0	0	0	0	7	0	0	0	0	0	0
sample007_GGGACCTTCATTGCGA-1	0	0	0	0	0	0	0	0	0	0	0	1	0	0	0	0	0	0
sample007_AGAACAAAGTGTTGTC-1	0	0	0	0	0	0	0	0	0	0	0	8	0	0	0	0	0	0
sample007_ATACTTCCAAGTTTGC-1	0	0	0	0	0	0	0	0	0	0	0	1	0	0	0	0	0	0
sample007_CTGCATCTCAGATTGC-1	0	0	0	0	0	0	0	0	0	0	0	1	0	0	0	0	0	0
sample007_ATTTCACTCCTCGCAT-1	0	0	0	0	0	0	0	0	0	0	0	12	0	0	0	0	0	0
sample007_GTTGTCCGTTAGCTAC-1	0	0	0	0	0	0	0	0	0	0	0	1	0	0	0	0	0	0
sample007_TATTTCGTCAACGTGT-1	0	0	0	0	0	0	0	0	0	0	0	5	0	0	0	0	0	0
sample007_CCTCAACAGCGCAATG-1	0	0	0	0	0	0	0	0	0	0	0	9	0	0	0	0	0	0
sample007_TTCACCGTCAGGACGA-1	0	0	0	0	0	0	0	0	0	0	0	53	0	0	0	0	0	0
sample007_CACGTGGGTACGATTC-1	0	0	0	0	0	0	0	0	0	0	0	23	0	0	0	0	0	0
sample007_CTACCTGGTGTAAACA-1	0	0	0	0	0	0	0	0	0	0	0	19	0	0	0	0	0	0
sample007_TTGCATTGTTTGGAGG-1	0	0	0	0	0	0	0	0	0	0	0	3	0	0	0	0	0	0
sample007_AACAACCCAGGATCTT-1	0	0	0	0	0	0	0	0	0	0	0	8	0	0	0	0	0	0
sample007_TCTATCACATCGGAGA-1	0	0	0	0	0	0	0	0	0	0	0	1	0	0	0	0	0	0
sample007_GAGTCTACACTAACCA-1	0	0	0	0	0	0	0	0	0	0	0	3	0	0	0	0	0	0
sample007_AATGGCTAGCAGGCAT-1	0	0	0	0	0	0	0	0	0	0	0	9	0	0	0	0	0	0
sample007_CCCTGATAGCGAACTG-1	0	0	0	0	0	0	0	0	0	0	0	1	1	0	0	0	0	0
sample007_GACTCTCTCGTAACTG-1	0	0	0	0	0	0	0	0	0	0	0	1	0	0	0	0	0	0
sample007_CCTCAGTGTGTTCCTC-1	0	0	0	0	0	0	0	0	0	0	0	22	0	0	0	0	0	0
sample007_GAACACTAGCTCAGAG-1	0	0	0	0	0	0	0	0	0	0	0	41	0	0	0	0	0	0
sample007_GCCAACGGTGGTGATG-1	0	0	0	0	0	0	0	0	0	0	0	1	0	0	0	0	0	0
sample007_ATTCTACAGCAACCAG-1	0	0	0	0	0	0	0	0	0	0	0	1	0	0	0	0	0	0
sample007_CTCACTGCACATTGTG-1	0	0	0	0	0	0	0	0	0	0	0	3	0	0	0	0	0	0
sample007_CGAATTGAGAGAGAAC-1	0	0	0	0	0	0	0	0	0	0	0	18	0	0	0	0	0	0
sample007_ATCAGGTAGTCGAAGC-1	0	0	0	0	0	0	0	0	0	0	0	10	0	0	0	0	0	0
sample007_GGCGTCATCAAATGCC-1	0	0	0	0	0	0	0	0	0	0	0	2	0	0	0	0	0	0
sample007_ATCTCTAAGTGGCAGT-1	0	0	0	0	0	0	0	0	0	0	0	48	0	0	0	0	0	0
sample007_TATCAGGTCGCATTAG-1	0	0	0	0	0	0	0	0	0	0	0	7	0	0	0	0	0	0
sample007_AGGACGAGTCTAACGT-1	0	0	0	0	0	0	0	0	0	0	0	1	0	0	0	0	0	0
sample007_CTCCGATGTTAAGGGC-1	0	0	0	0	0	0	0	0	0	0	0	1	0	0	0	0	0	0
sample007_AGGATCTCAAGTTTGC-1	0	0	0	0	0	0	0	0	0	0	0	2	0	0	0	0	0	0
sample007_ACCTGTCCATCAGCAT-1	0	0	0	0	0	0	0	0	0	0	0	7	0	0	0	0	0	0
sample007_ACGGTCGAGCCATCCG-1	0	0	0	0	0	0	0	0	0	0	0	1	0	0	0	0	0	0
sample007_AGAGAATAGATGCAGC-1	0	0	0	0	0	0	0	0	0	0	0	1	0	0	0	0	0	0
sample007_TTTGACTTCAGACAAA-1	0	0	0	0	0	0	0	0	0	0	0	3	0	0	0	0	0	0
sample007_TATACCTCAGAGGTAC-1	0	0	0	0	0	0	0	0	0	0	0	2	0	0	0	0	0	0
sample007_GTGGAGAGTAGGAGGG-1	0	0	0	0	0	0	0	0	0	0	0	1	0	0	0	0	0	0
sample007_ATCGTGAGTCGCGTTG-1	0	0	0	0	0	0	0	0	0	0	0	5	0	0	0	0	0	0
sample007_GATGTTGCAATTTCCT-1	0	0	0	0	0	0	0	0	0	0	0	2	0	0	0	0	0	0
sample007_TTCCACGAGGCACTCC-1	0	0	0	0	0	1	0	0	0	0	0	4	0	0	0	0	0	0
sample007_TACCTCGAGCCATGCC-1	0	0	0	0	0	0	0	0	0	0	0	1	0	0	0	0	0	0
sample007_ACGTTCCTCTGTGCGG-1	0	0	0	0	0	0	0	0	0	0	0	1	0	0	0	0	0	0
sample007_CTGAGGCTCCGTCCTA-1	0	0	0	0	0	0	0	0	0	0	0	7	0	0	0	0	0	0
sample007_GTAGAGGGTCGCATTA-1	0	0	0	0	0	0	0	0	0	0	0	2	0	0	0	0	0	0
sample007_ATCGTCCTCAAGCCGC-1	0	0	0	0	0	0	0	0	0	0	0	5	0	0	0	0	0	0
sample007_AAGTTCGAGATAACAC-1	0	0	0	0	0	0	0	0	0	0	0	2	0	0	0	0	0	0
sample007_TGTGATGAGGATACCG-1	0	0	0	0	0	0	0	0	0	0	0	17	0	0	0	0	0	0
sample007_TGTGAGTGTGATGGCA-1	0	0	0	0	0	0	0	0	0	0	0	2	0	0	0	0	0	0
sample007_TGCTCCAAGGGACACT-1	0	0	0	0	0	0	0	0	0	0	0	9	0	0	0	0	0	0
sample007_TCAATCTGTCTATGAC-1	0	0	0	0	0	0	0	0	0	0	0	1	0	0	0	0	0	0
sample007_TTACCGCCATTGAAGA-1	0	0	0	0	0	0	0	0	0	0	0	11	0	0	0	0	0	0
sample007_TGATTCTCAGGCTATT-1	0	0	0	0	0	0	0	0	0	0	0	2	0	0	0	0	0	0
sample007_CCCTCTCAGCTATCCA-1	0	0	0	0	0	0	0	0	0	0	0	8	0	0	0	0	0	0
sample007_ACAAGCTAGCACGTCC-1	0	0	0	0	0	0	0	0	0	0	0	0	0	1	0	0	1	0
sample007_CCTCAGTAGTCCGCGT-1	0	0	0	0	0	0	0	0	0	0	0	1	0	0	0	0	0	0
sample007_GCCAACGTCCTTTAGT-1	0	0	0	0	0	0	0	0	0	0	0	1	0	0	0	0	0	0
sample007_CTGAGCGGTGCCGGTT-1	0	0	0	0	0	0	0	0	0	0	0	2	0	1	0	0	0	0
sample007_GATGATCAGCGGGTTA-1	0	0	0	0	0	0	0	0	0	0	0	1	0	0	0	0	0	0
sample007_GCCGTGAGTCATTGCA-1	0	0	0	0	0	0	0	0	0	0	0	2	0	0	0	0	0	0
sample007_GGGTCTGCACGGTGAA-1	0	0	0	0	0	0	0	0	0	0	0	1	0	0	0	0	0	0
sample007_GATGTTGGTTCCGCTT-1	0	0	0	0	0	0	0	0	0	0	0	9	0	0	0	0	0	0
sample007_AAAGGATGTATCAGCT-1	0	0	0	0	0	0	0	0	0	0	0	1	0	0	0	0	0	0
sample007_CATCCCACAACACGTT-1	0	0	0	0	0	0	0	0	0	0	0	5	0	0	0	0	0	0
sample007_GTAAGTCCAGTTAGGG-1	0	0	0	0	0	0	0	0	0	0	0	1	0	0	0	0	0	0
sample007_GAACGTTAGGTGCCTC-1	0	0	0	0	0	1	0	0	0	0	0	0	0	0	0	0	0	0
sample007_GTCACTCAGGATTTCC-1	0	0	0	0	0	0	0	0	0	0	0	4	0	0	0	0	0	0
sample007_TCTCCGAGTTGTTGCA-1	0	0	0	0	0	0	0	0	0	0	0	4	0	0	0	0	0	0
sample007_AGAGAGCAGGCCCACT-1	0	0	0	0	0	0	0	0	0	0	0	7	0	0	0	0	0	0
sample007_CAACGATAGCATCTTG-1	0	0	0	0	0	1	0	0	0	0	0	19	0	0	0	0	0	0
sample007_AAGTACCCAAGTCGTT-1	0	0	0	0	0	0	0	0	0	0	0	2	0	0	0	0	0	0
sample007_AGATCCATCTTCCTAA-1	0	0	0	0	0	0	0	0	0	0	0	3	0	0	0	0	0	0
sample007_AGGTCTACAGCCCAGT-1	0	0	0	0	0	0	0	0	0	0	0	9	0	0	0	0	0	0
sample007_CAACGATAGCCACTCG-1	0	0	0	0	0	0	0	0	0	0	0	1	0	0	0	0	0	0
sample007_ACACCAACATGACTAC-1	0	0	0	0	0	0	0	0	0	0	0	1	0	0	0	0	0	0
sample007_AGTACCACAGAGATGC-1	0	0	0	0	0	0	0	0	0	0	0	2	0	0	0	0	0	0
sample007_GGGAAGTCAGGATGAC-1	0	0	0	0	0	0	0	0	0	0	0	6	0	0	0	0	0	0
sample007_GGTAGAGTCTTGTTAC-1	0	0	0	0	0	0	0	0	0	0	0	3	0	0	0	0	0	0
sample007_AGAAGTATCCACAGGC-1	0	0	0	0	0	0	0	0	0	0	0	7	0	0	0	0	0	0
sample007_TATGTTCGTTACCTTT-1	0	0	0	0	0	0	0	0	0	0	0	1	0	0	0	0	0	0
sample007_CCGAACGTCGGCTCTT-1	0	0	0	0	0	0	0	0	0	0	0	5	0	0	0	0	0	0
sample007_TGCTTGCAGTAGATCA-1	0	0	0	0	0	0	0	0	0	0	0	1	0	0	0	0	0	0
sample007_TGGGTTAAGGGATGTC-1	0	0	0	0	0	0	0	0	0	0	0	1	0	0	0	0	0	0
sample007_AATGCCACAGTCAGCC-1	0	0	0	0	0	0	0	0	0	0	0	2	0	0	0	0	0	0
sample007_AACACACGTTCAGCGC-1	0	0	0	0	0	0	0	0	0	0	0	3	0	0	0	0	0	0
sample007_GGGAGTACAGACCTAT-1	0	0	0	0	0	0	0	0	0	0	0	1	0	0	0	0	0	0
sample007_TAATTCCCAATTAGGA-1	0	0	0	0	0	1	0	0	0	0	0	1	0	0	0	0	0	0
sample007_ATGTCTTTCCGCAACG-1	0	0	1	0	0	0	0	0	0	0	0	0	0	0	0	0	0	0
sample007_GACCTTCAGGTTCACT-1	0	0	0	0	0	0	0	0	0	0	0	2	0	0	0	0	0	0
sample007_TTAGGCAGTGAACCGA-1	0	0	0	0	0	0	0	0	0	0	0	1	0	0	0	0	0	0
sample007_TTAGGCATCCTCTCGA-1	0	0	0	0	0	0	0	0	0	0	0	1	0	0	0	0	0	0
sample007_TTGCATTTCACTGATG-1	0	0	0	0	0	0	0	0	0	0	0	1	0	0	0	0	0	0
sample007_AGGTTACTCTCCCATG-1	1	0	0	0	0	0	0	0	0	0	0	1	0	0	0	0	0	0
sample007_AGGGCCTGTGTCATCA-1	0	0	0	0	0	0	0	0	0	0	0	1	0	0	0	0	0	0
sample007_GGGACCTAGCATGAAT-1	0	0	0	0	0	0	0	0	0	0	0	1	0	0	0	0	0	0
sample007_CTACATTAGTTGCTCA-1	0	0	0	0	0	0	0	0	0	0	0	7	0	0	0	0	0	0
sample007_GAGGGATAGCTAGCCC-1	0	0	0	0	0	0	0	0	0	0	0	2	0	0	0	0	0	0
sample007_ATGTCCCAGAGGGCGA-1	0	0	0	0	0	0	0	0	0	0	0	1	0	0	0	0	0	0
sample007_GTGGAGATCCAAATGC-1	0	0	0	0	0	0	0	0	0	0	0	1	0	0	0	0	0	0
sample007_CGACAGCAGTAACCGG-1	0	0	0	0	0	0	0	0	0	0	0	1	0	0	0	0	0	0
sample007_GTGCACGCAGTTGGTT-1	0	0	0	0	0	0	0	0	0	0	0	2	0	0	0	0	1	0
sample007_GTTGCGGCACGCCACA-1	0	0	0	0	0	0	0	0	0	0	0	1	0	0	0	0	0	0
sample007_CAAGGGATCGGTGTTA-1	0	0	0	0	0	0	0	0	0	0	0	3	0	0	0	0	0	0
sample007_TAGGGTTTCCTGGGAC-1	0	0	0	0	0	0	0	0	0	0	0	5	0	0	0	0	0	0
sample007_AGATGAATCATTCATC-1	0	0	0	0	0	0	0	0	0	0	0	4	0	0	0	0	0	0
sample007_TGGGAAGGTTGGACCC-1	0	0	0	0	0	0	0	0	0	0	0	1	0	0	0	0	0	0
sample007_CGGGTGTTCTCGTGAA-1	0	0	0	0	1	0	0	0	0	0	0	0	0	0	0	0	0	0
sample007_AGAACAAGTAGTCCTA-1	0	0	0	0	0	0	0	0	0	0	0	12	0	0	0	0	0	0
sample007_AAAGGTACATTCCTAT-1	0	0	0	0	0	0	0	0	0	0	0	1	0	0	0	0	0	0
sample007_GGGACCTCAATAGGGC-1	0	0	0	0	0	0	0	0	0	0	0	0	0	3	1	0	0	0
sample007_AGAAATGTCCCAGGAC-1	0	0	0	0	0	0	0	0	0	0	0	1	0	0	0	0	0	0
sample007_GCACATAGTCCAATCA-1	0	0	0	0	0	0	0	0	0	0	0	2	0	0	0	0	0	0
sample007_AGTCAACCAGGTTACT-1	0	0	0	0	0	0	0	0	0	0	0	2	0	0	0	0	0	0
sample007_TGGCGTGCAAGGGTCA-1	0	0	0	0	0	0	0	0	0	0	0	1	0	0	0	0	0	0
sample007_GCAGTTAGTCGCTTGG-1	0	0	0	0	0	0	0	0	0	0	0	1	0	0	0	0	0	0
sample007_CATGCGGTCTGCCTGT-1	0	0	0	0	0	2	0	0	0	0	0	5	0	0	0	0	0	0
sample007_CCTCCAAGTCACGTGC-1	0	0	0	0	0	0	0	0	0	0	0	2	0	0	0	0	0	0
sample007_GTTGTGACAATCCTTT-1	0	0	0	0	0	0	0	0	0	0	0	1	0	0	0	0	0	0
sample007_ACCCTCACAGAACGCA-1	0	0	0	0	0	0	0	0	0	0	0	1	0	0	0	0	0	0
sample007_GAAGCCCCATAATGCC-1	0	0	0	0	0	0	0	0	0	0	0	1	0	0	0	0	0	0
sample007_GGCAGTCAGAGGTGCT-1	0	0	0	0	0	0	0	0	0	0	0	1	0	0	0	0	0	0
sample007_CATCGTCCAAAGCAAT-1	0	0	0	0	0	0	0	0	0	0	0	1	0	0	0	0	0	0
sample007_AACAACCGTACTCCGG-1	0	0	0	0	0	0	0	0	0	0	0	2	0	0	0	0	0	0
sample007_CCTCACAAGTTAACAG-1	0	0	0	0	0	0	0	0	0	0	0	6	0	0	0	0	0	0
sample007_GATGTTGGTGACTATC-1	0	0	0	0	0	1	0	0	0	0	0	0	0	0	0	0	0	0
sample007_TAGGTACCAGCGCGTT-1	0	0	0	0	0	0	0	0	0	0	0	1	0	0	0	0	0	0
sample007_CTATCCGAGGTTTGAA-1	0	0	0	0	0	0	0	0	0	0	0	1	0	0	0	0	0	0
sample007_AAGACTCCACTGCTTC-1	0	0	0	0	0	0	0	0	0	0	0	1	0	0	0	0	0	0
sample007_AGGGAGTAGACCACGA-1	0	0	0	0	0	0	0	0	0	0	0	1	0	0	0	0	0	0
sample007_AGTAGTCGTATCAAGA-1	0	0	0	0	0	0	0	0	0	0	0	1	0	0	0	1	0	0
sample007_GACATCAAGGTAACTA-1	0	0	0	0	0	0	0	0	0	0	0	1	0	0	0	0	0	0
sample007_TGTTCCGAGAGTGACC-1	0	0	0	0	0	0	0	0	0	0	0	1	0	0	0	0	0	0
sample007_TCAATCTTCAAACCCA-1	0	0	0	0	0	0	0	0	0	0	0	1	0	0	0	0	0	0
sample007_TCGCACTCATGACAGG-1	0	0	0	0	0	0	0	0	0	0	0	1	0	0	0	0	0	0
sample007_GTGACGCCATAGGCGA-1	0	0	0	0	0	1	0	0	0	0	0	0	0	0	0	0	0	0
sample007_GCTTCACTCCCGTTCA-1	0	0	0	0	0	0	0	0	0	0	0	1	0	0	0	0	0	0
sample007_GTTAGACGTACCTAAC-1	0	0	0	0	0	0	0	0	0	0	0	1	0	0	0	0	0	0
sample007_ATGTCCCTCACATCAG-1	0	0	0	0	0	0	0	0	0	0	0	1	0	0	0	0	0	0
sample007_AGGTCTAAGCGACATG-1	0	0	0	0	0	0	0	0	0	0	0	2	0	0	0	0	0	0
sample007_TCACGGGGTGCACAAG-1	0	0	0	0	0	0	0	0	0	0	0	1	0	0	0	0	0	0
sample007_TTTGGTTAGTAAACTG-1	0	0	0	0	0	0	0	0	0	0	0	1	0	0	0	0	0	0
sample007_TGTTGAGTCCGATGTA-1	0	0	0	0	0	0	0	0	0	0	0	6	0	0	0	0	0	0
sample007_CGGACACCATGTACGT-1	0	0	0	0	0	0	0	0	0	0	0	4	0	0	0	0	0	0
sample007_CTACTATCATCCAATG-1	0	0	0	0	0	0	0	0	0	0	0	2	0	0	0	0	0	0
sample007_TAACCAGTCCAGTACA-1	0	0	0	0	0	0	0	0	0	0	0	2	0	0	0	0	0	0
sample007_AGATAGAGTCGCACGT-1	0	0	0	0	0	0	0	0	0	0	0	1	0	0	0	0	0	0
sample007_GTCACTCTCGCCTCTA-1	0	0	0	0	0	0	0	0	0	0	0	1	0	0	0	0	0	0
sample007_TTGGGTAGTCCTCCTA-1	0	0	0	0	0	0	0	0	0	0	0	2	0	0	0	0	0	0
sample007_GGGATGAAGGGAGTGG-1	0	0	0	0	0	0	0	0	0	0	0	3	0	0	0	0	0	0
sample007_AAGTACCGTCCACAGC-1	0	0	0	0	0	0	0	0	0	0	0	1	0	0	0	0	0	0
sample007_TCTCCGAGTTCTCCAC-1	0	0	0	0	0	0	0	0	0	0	0	1	0	0	0	0	0	0
sample007_CCACAAAGTGTGTGGA-1	0	0	0	0	0	0	0	0	0	0	0	3	0	0	0	0	0	0
sample007_GTCAAGTTCATGCATG-1	0	0	0	0	0	1	0	0	0	0	0	0	0	0	0	0	0	0
sample007_GAGATGGAGCAAATCA-1	0	0	0	0	0	0	0	0	0	0	0	3	0	0	0	0	0	0
sample007_CTGATCCTCATTTGGG-1	0	0	0	0	0	0	0	0	0	0	0	6	0	0	0	0	0	0
sample007_TCAATCTAGTCTCGTA-1	0	0	0	0	0	0	0	0	0	0	0	4	0	0	0	0	0	0
sample007_AATCGTGTCGTTAGTG-1	0	0	0	0	0	0	0	0	0	0	1	2	0	0	0	0	0	0
sample007_GAGAAATTCACACGAT-1	0	0	0	0	0	0	0	0	0	0	0	0	0	0	0	0	1	0
sample007_AGACCCGTCGTCAGAT-1	0	0	0	0	0	0	0	0	0	0	0	2	0	0	0	0	0	0
sample007_AAGTCGTTCATGTCAG-1	0	0	0	0	0	0	0	0	0	0	0	2	0	0	0	0	0	0
sample007_CGCATAACAACTGGTT-1	0	0	0	0	0	0	0	0	0	0	0	1	0	0	0	0	0	0
sample007_GAGACCCTCTATACGG-1	0	0	0	0	0	0	0	0	0	0	0	1	0	0	0	0	0	0
sample007_AATCACGGTGGACCAA-1	0	0	0	0	0	1	0	0	0	0	0	0	0	0	0	0	0	0
sample007_AGCATCATCCCGTAAA-1	0	0	0	0	0	0	0	0	0	0	0	1	0	0	0	0	0	0
sample007_TCAGTTTGTAGATTGA-1	0	0	0	0	0	1	0	0	0	0	0	0	0	0	0	0	0	0
sample007_TACCTCGCAGACCAAG-1	0	0	0	0	0	0	0	0	0	0	0	3	0	0	0	0	0	0
sample007_TCCGGGATCTCGCTTG-1	0	0	0	0	0	0	0	0	0	0	0	1	0	0	0	0	0	0
sample007_GTGGAAGGTGTCCTAA-1	0	0	0	0	0	0	0	0	0	0	0	1	0	0	0	0	0	0
sample007_CAGTGCGCAGCGTATT-1	0	0	0	0	0	0	0	0	0	0	0	1	0	0	0	0	0	0
sample007_GGTCACGAGCATCCTA-1	0	0	0	0	0	0	0	0	0	0	0	1	0	0	0	0	0	0
sample007_GGTGATTGTTCACGAT-1	0	0	0	0	0	0	0	0	0	0	0	2	0	0	0	0	0	0
sample007_CAAGACTTCTTTGCTA-1	0	0	0	0	0	0	0	0	0	0	0	2	0	0	0	0	0	0
sample007_CTTCCTTAGGAAGAAC-1	0	0	0	0	0	0	0	0	0	0	0	1	0	0	0	0	0	0
sample007_TGACCCTCAGATCCTA-1	0	0	0	0	0	0	0	0	0	0	0	2	0	0	0	0	0	0
sample007_CCCTTAGGTTCCTAAG-1	0	0	0	0	0	0	0	0	0	0	0	1	0	0	0	0	0	0
sample007_GGCAGTCCACTAACGT-1	0	0	0	0	0	1	0	0	0	0	0	0	0	0	0	0	0	0
sample007_CAATGACCACCGGTCA-1	0	0	0	0	0	0	0	0	0	0	0	1	0	0	0	0	0	0
sample007_ATAGACCGTTCCGTTC-1	0	0	0	0	0	0	0	0	0	1	0	0	0	0	0	0	0	0
sample007_ATTCGTTCATTGACCA-1	0	0	0	0	0	0	0	0	0	0	0	1	0	0	0	0	0	0
sample007_TTCCGTGGTAGCTTAC-1	0	0	0	0	0	0	1	0	0	0	0	1	0	0	0	0	0	0
sample007_GGGACCTAGACGGTTG-1	0	0	0	0	0	0	0	0	0	0	0	1	0	0	1	0	0	0
sample007_CGCATGGTCCACAAGT-1	0	0	0	0	0	0	0	0	0	0	0	1	0	0	0	0	0	0
sample007_GTACAGTTCAGATTGC-1	0	0	0	0	0	0	0	0	0	0	0	1	0	0	0	0	0	0
sample007_GGGTATTGTTCCGCAG-1	0	0	0	0	0	0	0	0	0	0	0	1	0	0	0	0	0	0
sample007_CGTAGTAGTCCTGAAT-1	0	0	0	0	0	0	0	0	0	0	0	2	0	0	0	0	0	0
sample007_CACTAAGTCAGTCCGG-1	0	0	0	0	0	0	0	0	0	0	0	1	0	0	0	0	0	0
sample007_TCACAAGGTAGCTCGC-1	0	0	0	0	0	0	0	0	0	0	0	1	0	0	0	0	0	0
sample007_CGTCAAACACGAGGAT-1	0	0	0	0	0	0	0	0	0	0	0	1	0	0	0	0	0	0
sample007_CTGAATGCAGACCTAT-1	0	0	0	0	0	0	0	0	0	0	0	1	0	0	0	0	0	0
sample007_CTCAATTTCCGTAATG-1	0	0	0	0	0	0	0	0	0	0	0	1	0	0	0	0	0	0
sample007_TGGAGGATCTGGGCGT-1	0	0	0	0	0	1	0	0	0	0	0	0	0	0	0	0	0	0
sample007_ATGAGGGGTACCACGC-1	0	0	0	0	0	0	0	0	0	0	0	1	0	0	0	0	0	0
sample007_GATTGGTAGATTACCC-1	0	0	0	0	0	0	0	0	0	0	0	1	0	0	0	0	0	0
sample007_TTCCTAACACAAGCTT-1	0	0	0	0	0	0	0	0	0	0	0	1	0	0	0	0	0	0
sample007_GCACTAAGTGCCCAGT-1	0	0	0	0	0	0	0	0	0	0	0	1	0	0	0	0	0	0
sample007_AAGACAAGTCTCCTGT-1	0	0	0	0	0	0	0	0	0	0	0	1	0	0	0	0	0	0
sample007_CATAAGCAGCTCGACC-1	0	0	0	0	0	0	0	0	0	0	0	1	0	0	0	0	0	0
sample007_TAACGACAGTCGAAGC-1	0	0	0	0	0	0	0	0	0	0	0	2	0	0	0	0	0	0
sample007_CTCAGAAAGCCGCACT-1	0	0	0	0	0	0	0	0	0	0	0	1	0	0	0	0	0	0
sample007_CGTTAGATCGCGTGAC-1	0	0	0	0	0	0	0	0	0	0	0	1	0	0	0	0	0	0
sample007_AGTACTGAGCCTCACG-1	0	0	0	0	0	2	0	0	0	0	0	0	0	0	0	0	0	0
sample007_CAGTGCGTCAGCGGAA-1	0	0	0	0	0	0	0	0	0	0	0	2	0	0	0	0	0	0
sample007_TTTCGATTCGGTTCAA-1	0	0	0	0	0	0	0	0	0	0	0	1	0	0	0	0	0	0
sample007_TACTTCATCACCATGA-1	0	0	0	0	0	0	0	0	0	0	0	1	0	0	0	0	0	0
sample007_CACTGTCCAACCGCCA-1	0	0	0	0	0	0	0	0	0	0	0	1	0	0	0	0	0	0
sample007_TGTAGACAGGTGAGCT-1	0	0	0	0	0	1	0	0	0	0	0	0	0	0	0	0	0	0
sample007_CCACACTAGGGAGGGT-1	0	0	0	0	0	0	0	0	0	0	0	1	0	0	0	0	0	0
sample007_AGCCAATAGTCGAAGC-1	0	0	0	0	0	0	0	0	0	0	0	5	0	0	0	0	0	0
sample007_ATCTTCATCCATTGGA-1	0	0	0	0	0	0	0	0	0	0	0	1	0	0	0	0	0	0
sample007_TGCTTCGAGCTCGAAG-1	0	0	0	0	0	0	0	0	0	0	0	1	0	0	0	0	0	0
sample007_CACTGTCGTCTACTGA-1	0	0	0	0	0	0	0	0	0	0	0	1	0	0	0	0	0	0
sample007_CCGATGGGTCCGACGT-1	0	0	0	0	0	0	0	0	0	0	0	2	0	0	0	0	0	0
sample007_TATCTTGCACTCTCGT-1	0	0	0	0	0	0	0	0	0	0	0	1	0	0	0	0	0	0
sample007_GGGCCATTCTGTCGCT-1	0	0	0	0	0	0	0	0	0	0	0	1	0	0	0	0	0	0
sample007_CTTCGGTGTTCTATCT-1	0	0	0	0	0	0	0	0	0	0	0	3	0	0	0	0	0	0
sample007_ATCGTCCTCGACCCAG-1	0	0	0	0	0	0	0	0	0	0	0	2	0	0	0	0	0	0
sample007_TATCAGGCATGGCTGC-1	0	0	0	0	0	0	0	0	0	0	0	1	0	0	0	0	0	0
sample007_TCGAACAAGCTGGAGT-1	0	0	0	0	0	0	0	0	0	0	0	2	0	0	0	0	0	0
sample007_GTGTGATAGAGTGACC-1	0	0	0	0	0	0	0	0	0	0	0	1	0	0	0	0	0	0
sample007_TGCTCGTTCAAGTGGG-1	0	0	0	0	0	0	0	0	0	0	0	1	0	0	0	0	0	0
sample007_TTGAGTGGTAACATCC-1	0	0	0	0	0	1	0	0	0	0	0	2	0	0	0	0	0	0
sample007_CTCAAGACATCTCCCA-1	0	0	0	0	0	0	0	0	0	0	0	1	0	0	0	0	0	0
sample007_AATCACGGTTACCCAA-1	0	0	0	0	0	0	0	0	0	0	0	1	0	0	0	0	0	0
sample007_CATTGAGCACGAAAGC-1	0	0	0	0	0	0	0	0	0	0	0	1	0	0	0	0	0	0
sample007_AGTAACCCACTTGTCC-1	0	0	0	0	0	0	0	0	0	0	0	1	0	0	0	0	0	0
sample007_GTGTCCTGTACGGCAA-1	0	0	0	0	0	1	0	0	0	0	0	1	0	0	0	0	0	0
sample007_ATACCGACAAATGAGT-1	0	0	0	0	0	0	0	0	0	0	0	5	0	0	0	0	0	0
sample007_GGGCTACTCCCTGGTT-1	0	0	0	0	0	0	0	0	0	0	1	1	0	0	0	0	0	0
sample007_CCCGGAATCACTGATG-1	0	0	0	0	0	0	0	0	0	0	0	1	0	0	0	0	0	0
sample007_TTCACGCAGGCTGTAG-1	0	0	0	0	0	0	0	0	0	0	0	1	0	0	0	0	0	0
sample007_GGGTTTAAGCCTCGTG-1	0	0	0	0	0	0	0	0	0	0	0	1	0	0	0	0	0	0
sample007_TACGGTAGTTCTGAGT-1	0	0	0	0	0	0	0	0	0	0	0	0	0	0	0	0	1	0
sample007_AGGTCTAAGATGAAGG-1	0	0	0	0	0	0	0	0	0	0	0	2	0	0	0	0	0	0
sample007_GAACTGTGTCGTAATC-1	0	0	0	0	0	1	0	0	0	0	0	0	0	0	0	0	0	0
sample007_ATCCTATTCCTAGCCT-1	0	0	0	0	0	0	0	0	0	0	0	1	0	0	0	0	0	0
sample007_GGGTAGAGTAATGTGA-1	0	0	0	0	0	0	0	0	0	0	0	1	0	0	0	0	0	0
sample007_TTTACGTGTTAAGGAT-1	0	0	0	0	0	0	0	0	0	0	0	1	0	0	0	0	0	0
sample007_GGTAACTCACTAACGT-1	0	0	0	0	0	0	0	0	0	0	0	1	0	0	0	0	0	0
sample007_CTAGGTACAAATGCTC-1	0	0	0	0	0	1	0	0	0	0	0	0	0	0	0	0	0	0
sample007_ATTGGGTCAGAAATCA-1	0	0	0	0	0	0	0	0	0	0	0	1	0	0	0	0	0	0
sample007_ATGGATCCAGTGAGCA-1	0	0	0	0	0	0	0	0	0	0	0	2	0	0	0	0	0	0
sample007_ATGGGTTAGTCCGCGT-1	0	0	0	0	0	0	0	0	0	0	0	2	0	0	0	0	0	0
sample007_GTGTAACGTATCGAAA-1	0	0	0	0	0	0	0	0	0	0	0	1	0	0	0	0	0	0
sample007_CATCCCAGTGTCATCA-1	0	0	0	0	0	0	0	0	0	0	0	2	0	0	0	0	0	0
sample007_TACTTCAAGCAGTACG-1	0	0	0	0	0	0	0	0	0	0	0	1	0	0	0	0	0	0
sample007_CGAGTGCAGTAGACAT-1	0	0	0	0	0	0	0	0	0	0	0	2	0	0	0	0	0	0
sample007_CACTGTCGTACAAAGT-1	0	0	0	0	0	0	0	0	0	0	0	2	0	0	0	0	0	0
sample007_ATAGGCTCACGGGCTT-1	0	0	0	0	0	0	0	0	0	0	0	1	0	0	0	0	0	0
sample007_GTCGCGATCAAATAGG-1	0	0	0	0	0	1	0	0	0	0	0	0	0	0	0	0	0	0
sample007_GATGTTGGTATGCGTT-1	0	0	0	0	0	0	0	0	0	0	0	1	0	0	0	0	0	0
sample007_GCGTGCACAAGTGCTT-1	0	0	0	0	0	0	0	0	0	0	0	1	0	0	0	0	0	0
sample007_TACATTCTCAGACAAA-1	0	0	0	0	0	0	0	0	0	0	0	1	0	0	0	0	0	0
sample007_CGCCATTAGGCATGGT-1	0	0	0	0	0	0	0	0	0	0	0	1	0	0	0	0	0	0
sample007_AGTACTGGTACTCGAT-1	0	0	0	0	0	0	0	0	0	0	0	1	0	0	0	0	0	0
sample007_ATTCATCGTATAATGG-1	0	0	0	0	0	0	0	0	0	0	0	2	0	0	0	0	0	0
sample007_CTCCAACAGTCCGTCG-1	0	0	0	0	0	0	0	0	0	0	0	1	0	0	0	0	0	0
sample007_GTGAGCCCAAGTGGCA-1	0	0	0	0	0	0	0	0	0	0	0	1	0	0	0	0	0	0
sample007_CTTCGGTCATTAAGCC-1	0	0	0	0	0	0	0	0	0	0	0	1	0	0	0	0	0	0
sample007_ATACCGAGTGTGGTCC-1	0	0	0	0	0	0	0	0	0	0	0	1	0	0	0	0	0	0
sample007_ACATGCATCGCGTGCA-1	0	0	0	0	0	0	0	0	0	0	0	1	0	0	0	0	0	0
sample007_CAGGGCTAGCGTGTTT-1	0	0	0	0	0	0	0	0	0	0	0	1	0	0	0	0	0	0
sample007_CACACAACAACTCATG-1	0	0	0	0	0	1	0	0	0	0	0	0	0	0	0	0	0	0
sample007_TCGCTCAAGGGCTTCC-1	0	0	0	0	0	0	0	0	0	0	0	1	0	0	0	0	0	0
sample007_AGAACAAGTGTCCCTT-1	0	0	0	0	0	0	0	0	0	0	0	1	0	0	0	0	0	0
sample007_GTGCTTCTCTCTGCCA-1	0	0	0	0	0	0	0	0	0	0	0	3	0	0	0	0	0	0
sample007_GATTGGTTCTGGCCAG-1	0	0	0	0	0	0	0	0	0	0	0	1	0	0	0	0	0	0
sample007_GGTGATTGTATTAAGG-1	0	0	0	0	0	0	0	0	0	0	0	2	0	0	0	0	0	0
sample007_TTGTTCATCCCTTTGG-1	1	0	0	0	0	0	0	0	0	0	0	0	0	0	0	0	0	0
sample007_GTTAGTGGTGCCAAGA-1	0	0	0	0	0	0	0	0	0	0	0	3	0	0	0	0	0	0
sample007_TCAGTTTTCGTGTCAA-1	0	0	0	0	0	0	0	0	0	0	0	1	0	0	0	0	0	0
sample007_GAGACTTTCATCCTGC-1	0	0	0	0	0	0	0	0	0	0	0	1	0	0	0	0	0	0
sample007_GAATCGTCAAGTGTCT-1	0	0	0	0	0	0	0	0	0	0	0	1	0	0	0	0	0	0
sample007_CACGGGTCAGTAGTTC-1	0	0	0	0	0	0	0	0	0	0	0	1	0	0	0	0	0	0
sample007_TCTCCGACAGGAACCA-1	0	0	0	0	0	0	0	0	0	0	0	2	0	0	0	0	0	0
sample007_ATTTCACCAAAGGCTG-1	0	0	0	0	0	0	0	0	0	0	0	1	0	0	0	0	0	0
sample007_CTCTCAGCAGATTTCG-1	0	0	0	0	0	0	0	0	0	0	0	1	0	0	0	0	0	0
sample007_CACTGGGTCTCGTGGG-1	0	0	0	0	0	0	0	0	0	0	0	1	0	0	0	0	0	0
sample007_TCAGTTTTCATGGGAG-1	0	0	0	0	0	0	0	0	0	0	0	2	0	0	0	0	0	0
sample007_CTCATTATCATCACAG-1	0	0	0	0	0	0	0	0	0	0	0	1	0	0	0	0	0	0
sample007_TCAAGCACATTGAGGG-1	0	0	0	0	0	0	0	0	0	0	0	1	0	0	0	0	0	0
sample007_CAGCAGCAGCACCAGA-1	0	0	0	0	0	0	0	0	0	0	0	1	0	0	0	0	0	0
sample007_GAAACCTAGATGAATC-1	0	0	0	0	0	0	0	0	0	0	0	1	0	0	0	0	0	0
sample007_CACTGTCCATGGAAGC-1	0	0	0	0	0	0	0	0	0	0	0	1	0	0	0	0	0	0
sample007_GAGTTACCAGCAGATG-1	0	0	0	0	0	0	0	0	0	0	0	1	0	0	0	0	0	0
sample007_TCATCATTCTCTATGT-1	0	0	0	0	0	0	0	0	0	0	1	0	0	0	0	0	0	0
sample007_GCTTGGGCAACCTAAC-1	0	0	0	0	0	0	0	0	0	0	0	1	0	0	0	0	0	0
sample007_TTCTTGACACCTAAAC-1	0	0	0	0	0	0	0	0	0	0	0	1	0	0	0	0	0	0
sample007_CTCTGGTGTCATGCAT-1	0	0	0	0	0	0	0	0	0	0	0	1	0	0	0	0	0	0
sample007_ATCCCTGAGTGCAACG-1	0	0	0	0	0	0	0	0	0	0	0	2	0	0	0	0	0	0
sample007_CATTCTAGTACTGAGG-1	0	0	0	0	0	0	0	0	0	0	0	0	0	0	0	0	1	0
sample007_GTCTACCTCCTCTCGA-1	0	0	0	0	0	0	0	0	0	0	0	1	0	0	0	0	0	0
sample007_GTGTAACGTGTCATCA-1	0	0	0	0	0	0	0	0	0	0	0	1	0	0	0	0	0	0
sample007_GAAGCCCCAGTCGGTC-1	0	0	0	0	0	0	0	0	0	0	0	1	0	0	0	0	0	0
sample007_GAGTGTTCAAGACCGA-1	0	0	0	0	0	0	0	0	0	0	0	1	0	0	0	0	0	0
sample007_CTGATCCTCAATCAGC-1	0	0	0	0	0	0	0	0	0	0	0	1	0	0	0	0	0	0
sample007_GGTGAAGGTATCCCAA-1	0	0	0	0	0	1	0	0	0	0	0	1	0	0	0	0	0	0
sample007_CTCCCAATCCTACTGC-1	0	0	0	0	0	0	0	0	0	0	0	1	0	0	0	0	0	0
sample007_CTGTGAAAGGTTGCCC-1	0	0	0	0	0	0	0	0	0	0	0	1	0	0	0	0	0	0
sample007_GGGCCATAGGAGAATG-1	1	0	0	0	0	0	0	0	0	0	0	0	0	0	0	0	0	0
sample007_CAGATTGAGGTCGACA-1	0	0	0	0	0	0	0	0	0	0	0	1	0	0	0	0	0	0
sample007_ACCCTCAAGCATAGGC-1	0	0	0	0	0	0	0	0	0	0	0	1	0	0	0	0	0	0
sample007_ATGACCAGTCTGTCCT-1	0	0	0	0	0	0	0	0	0	0	0	1	0	0	0	0	0	0
sample007_TCAATCTGTCGAATGG-1	0	0	0	0	0	0	0	0	0	0	0	1	0	0	0	0	0	0
sample007_CCGGACAAGGCAGGTT-1	0	0	0	0	0	0	0	0	0	0	0	3	0	0	0	0	0	0
sample007_AGGAGGTTCGGAGCAA-1	0	0	0	0	0	0	0	0	0	0	0	1	0	0	0	0	0	0
sample007_TCAAGTGAGCGTTGTT-1	0	0	0	0	0	0	0	0	0	0	0	1	0	0	0	0	0	0
sample007_TAACACGCACAGTCGC-1	0	0	0	0	0	1	0	0	0	0	0	1	0	0	0	0	0	0
sample007_ATCGTAGTCCCGGTAG-1	0	0	0	0	0	0	0	0	0	0	0	1	0	0	0	0	0	0
sample007_TCAGCAATCCCTCTTT-1	0	0	0	0	0	1	0	0	0	0	0	0	0	0	0	0	0	0
sample007_GCACTAACAACAGATA-1	0	0	0	0	0	0	0	0	0	0	0	1	0	0	0	0	0	0
sample007_TGAGGAGGTTAGAAGT-1	0	0	0	0	0	0	0	0	0	0	0	4	0	0	0	0	0	0
sample007_ATGAAAGTCACGTAGT-1	0	0	0	0	0	0	0	0	0	0	0	1	0	0	0	0	0	0
sample007_ACCCAAACACGCTGTG-1	0	0	0	0	0	0	0	0	0	0	0	1	0	0	0	0	0	0
sample007_GGGCTCATCCTCAGGG-1	0	0	0	0	0	0	0	0	0	0	0	2	0	0	0	0	0	0
sample007_TCGCTCAAGCAAGTCG-1	0	0	0	0	0	0	0	0	0	0	0	0	0	0	0	0	1	0
sample007_ATTCCCGGTCGTGGTC-1	0	0	0	0	0	0	0	0	0	0	0	2	0	0	0	0	0	0
sample007_TTTGATCAGATGTTCC-1	0	0	0	0	0	0	0	0	0	0	0	1	0	0	0	0	0	0
sample007_CAACCTCAGGGCAGAG-1	0	0	0	0	0	0	0	0	0	0	0	1	0	0	0	0	0	0
sample007_TTCATGTGTAGATTGA-1	0	0	0	0	0	0	0	0	0	0	0	1	0	0	0	0	0	0
sample007_CATTGAGGTTAAGGGC-1	0	0	0	0	0	0	0	0	0	0	0	1	0	0	0	0	0	0
sample007_CCGGTGAAGATTAGCA-1	0	0	0	0	0	0	0	0	0	0	0	1	0	0	0	0	0	0
sample007_GCTGAATAGCGAGGAG-1	0	0	0	0	0	0	0	0	0	0	0	1	0	0	0	0	0	0
sample007_CTCATGCCACTAGGCC-1	0	0	0	0	0	0	0	0	0	0	0	1	0	0	0	0	0	0
sample007_TTTACGTAGTAGGCCA-1	0	0	0	0	0	0	0	0	0	0	0	2	0	0	0	0	0	0
sample007_GCTTTCGGTCAGTTTG-1	0	0	0	0	0	0	0	0	0	0	0	1	0	0	0	0	0	0
sample007_CTTAGGAGTTCAGGTT-1	0	0	0	0	0	0	0	0	0	0	0	1	0	0	0	0	0	0
sample007_TGTCCCACAGCCGTCA-1	0	0	0	0	0	0	0	0	0	0	0	1	0	0	0	0	0	0
sample007_CAGCACGTCCTTATGT-1	0	0	0	0	0	0	0	0	0	0	0	1	0	0	0	0	0	0
sample007_TTCCACGCAATGAAAC-1	0	0	0	0	0	0	0	0	0	0	0	1	0	0	0	0	0	0
sample007_TAGTGCACACTGTCCT-1	0	0	0	0	0	0	0	0	0	0	0	1	0	0	0	0	0	0
sample007_GTTGTGATCTGGCCTT-1	0	0	0	0	0	0	0	0	0	0	0	1	0	0	0	0	0	0
sample007_TGGGTTATCTCGAACA-1	0	0	0	0	0	0	0	0	0	0	0	1	0	0	0	0	0	0
sample007_CCTTCAGCAACGACAG-1	0	0	0	0	0	1	0	0	0	0	0	0	0	0	0	0	0	0
sample007_ATTCATCTCGATTGAC-1	0	0	0	0	0	0	0	0	0	0	0	1	0	0	0	0	0	0
sample007_CTAAGTGAGGCACGAT-1	0	0	0	0	0	0	0	0	0	0	0	1	0	0	0	0	0	0
sample007_CATAAGCTCTGCCTCA-1	0	0	0	0	0	0	0	0	0	0	0	1	0	0	0	0	0	0
sample007_TTGTTGTGTTAGCTAC-1	0	0	0	0	0	0	0	0	0	0	0	1	0	0	0	0	0	0
sample007_GGGACCTAGACCATTC-1	0	0	0	0	0	0	0	0	0	0	0	1	0	0	0	0	0	0
sample007_CTACATTAGAGCATCG-1	0	0	0	0	0	0	0	0	0	0	0	1	0	0	0	0	0	0
sample007_TGTTCATTCCCATGGG-1	0	0	0	0	0	0	0	0	0	0	0	0	0	0	0	0	1	0
sample007_AGGTAGGTCTTACCGC-1	0	0	0	0	0	0	0	0	0	0	0	1	0	0	0	0	0	0
sample007_AACAAGACAAAGCAAT-1	0	0	0	0	0	0	0	0	0	0	0	1	0	0	0	0	0	0
sample007_AGTAACCAGATAGTCA-1	0	0	0	0	0	0	0	0	0	0	0	1	0	0	0	0	0	0
sample007_CCTTTGGAGCCTGAGA-1	0	0	0	0	0	0	0	0	0	0	0	1	0	0	0	0	0	0
sample007_ATCTTCAGTGAGTTGG-1	0	0	0	0	0	1	0	0	0	0	0	0	0	0	0	0	0	0
sample007_TCGTAGAAGAATCTAG-1	0	0	0	0	0	0	0	0	0	0	0	1	0	0	0	0	0	0
sample007_TTGATGGCAAATCCCA-1	0	0	0	0	0	0	0	0	0	0	0	1	0	0	0	0	0	0
sample007_GCACTAACAAGTAGTA-1	0	0	0	0	0	0	0	0	0	0	0	1	0	0	0	0	0	0
sample007_ACCTGTCGTCAGATTC-1	0	0	0	0	0	0	0	0	0	0	0	1	0	0	0	0	0	0
sample007_GGTGATTAGCTTCATG-1	0	0	0	0	0	1	0	0	0	0	0	0	0	0	0	0	0	0
sample007_TGACAGTTCCGCTTAC-1	0	0	0	0	0	0	0	0	0	0	0	1	0	0	0	0	0	0
sample007_GTCACGGGTGTTCCAA-1	0	0	0	0	0	1	0	0	0	0	0	0	0	0	0	0	0	0
sample007_CCCATTGCAAGCACAG-1	0	0	0	0	0	0	0	0	0	0	0	1	0	0	0	0	0	0
sample007_ACCCTTGGTCGTGTTA-1	0	0	0	0	0	0	0	0	0	0	0	1	0	0	0	0	0	0
sample007_AATAGAGGTAACAAGT-1	0	0	0	0	0	0	0	0	0	0	0	2	0	0	0	0	0	0
sample007_GAGTCTAAGTCGAGGT-1	0	0	0	0	0	0	0	0	0	0	0	1	0	0	0	0	0	0
sample007_TCGCTCATCGGAAGGT-1	0	0	0	0	0	0	0	0	0	0	0	1	0	0	0	0	0	0
sample007_GGGTGAACAGCTCCTT-1	0	0	0	0	0	0	0	0	0	0	0	1	0	0	0	0	0	0
sample007_TTGTTTGCAGATAAAC-1	0	0	0	0	0	0	0	0	0	0	0	1	0	0	0	0	0	0
sample007_GCTTTCGCAAATTGGA-1	0	0	0	0	0	0	0	0	0	0	0	1	0	0	0	0	0	0
sample007_GTAATGCTCTGGTTGA-1	0	0	0	0	0	0	0	0	0	0	0	1	0	0	0	0	0	0
sample007_CACTGAACAGACGATG-1	0	0	0	0	0	0	0	0	0	0	0	2	0	0	0	0	0	0
sample007_TGTTGGAGTCAGTCGC-1	0	0	0	0	0	0	0	0	0	0	0	1	0	0	0	0	0	0
sample007_TGTTCCGTCATAGACC-1	0	0	0	0	0	0	0	0	0	0	0	1	0	0	0	0	0	0
sample007_TGCATCCTCCAAGGGA-1	0	0	0	0	0	0	0	0	0	0	0	1	0	0	0	0	0	0
sample007_GCCAGGTTCCAACTAG-1	0	0	0	0	0	0	0	0	0	0	0	1	0	0	0	0	0	0
sample007_TTCCAATGTGGTCCGT-1	0	0	0	0	0	0	0	0	0	0	0	1	0	0	0	0	0	0
sample007_TGTCCTGCACGTGTGC-1	0	0	0	0	0	0	0	0	0	0	0	1	0	0	0	0	0	0
sample007_CATGGTAGTCAGTCTA-1	0	0	0	0	0	0	0	0	0	0	0	1	0	0	0	0	0	0
sample007_TACCCGTGTACGAAAT-1	0	0	0	0	0	0	0	0	0	0	0	1	0	0	0	0	0	0
sample007_AGTCAACAGGGAACAA-1	0	0	0	0	0	0	0	0	0	0	0	1	0	0	0	0	0	0
sample007_TCTACATCAACCGTGC-1	0	0	0	0	0	0	0	0	0	0	0	1	0	0	0	0	0	0
sample007_GAGTGAGGTCTGCAAT-1	0	0	0	0	0	0	0	0	0	0	0	1	0	0	0	0	0	0
sample007_GTTCGCTCATCCGAGC-1	0	0	0	0	0	0	0	0	0	0	0	1	0	0	0	0	0	0
sample007_GTTCCGTGTGAGTCAG-1	0	0	0	0	0	0	0	0	0	0	0	1	0	0	0	0	0	0
sample007_AGCCAATAGCACAAAT-1	0	0	0	0	0	0	0	0	0	0	0	1	0	0	0	0	0	0
sample007_GGTGATTGTTGACTAC-1	0	0	0	0	0	0	0	0	0	0	0	1	0	0	0	0	0	0
sample007_CTTCTCTGTCAGTCTA-1	0	0	0	0	0	0	0	0	0	0	0	1	0	0	0	0	0	0
sample007_CCGCAAGAGAGTACCG-1	0	0	0	0	0	0	0	0	0	0	0	1	0	0	0	0	0	0
sample007_CCAATTTAGTACAGCG-1	0	0	0	0	0	0	0	0	0	0	0	2	0	0	0	0	0	0
sample007_TGAGCGCAGATGCTGG-1	0	0	0	0	0	0	0	0	0	0	0	1	0	0	0	0	0	0
sample007_TCAGCAATCTCTCTTC-1	0	0	0	0	0	1	0	0	0	0	0	0	0	0	0	0	0	0
sample007_TCGGATAAGAAATTCG-1	0	0	0	0	0	0	0	0	0	0	0	1	0	0	0	0	0	0
sample007_TGATGGTCATTGACAC-1	0	0	0	0	0	0	0	0	0	0	0	1	0	0	0	0	0	0
sample007_CCGTAGGGTACGACAG-1	0	1	0	0	0	0	0	0	0	0	0	0	0	0	0	0	0	0
sample007_GCAGTTACAGGATGAC-1	0	0	0	0	0	0	0	0	0	0	0	1	0	0	0	0	0	0
sample007_ATTCGTTAGGATTCAA-1	0	0	0	0	0	0	0	0	0	0	0	1	0	0	0	0	0	0
sample007_TGATCAGTCGAATGCT-1	0	0	0	0	0	0	0	0	0	0	0	1	0	0	0	0	0	0
sample007_GCAGGCTGTGCGTCGT-1	0	0	0	0	0	0	0	0	1	0	0	0	0	0	0	0	0	0
sample007_TCCTTCTTCGTTCTAT-1	0	0	0	0	0	0	0	0	0	0	0	1	0	0	0	0	0	0
sample007_CTAACTTTCGCCTATC-1	0	0	0	0	0	0	0	0	0	0	0	1	0	0	0	0	0	0
sample007_TCCGATCCATCTCAAG-1	0	0	0	0	0	0	0	0	0	0	0	1	0	0	0	0	0	0
sample007_GTAACACTCCATACTT-1	0	0	0	0	0	0	0	0	0	0	0	1	0	0	0	0	0	0
sample007_AAGCGAGTCGTGCACG-1	0	0	0	0	0	0	0	0	0	0	0	0	0	0	0	0	0	1
sample007_AATGGAAAGCCTCTTC-1	0	0	0	0	0	0	0	0	0	0	0	1	0	0	0	0	0	0
sample007_GTTCGCTTCAAACCTG-1	0	0	0	0	0	0	0	0	0	0	0	1	0	0	0	0	0	0
sample007_AGTTCGAAGAATTGTG-1	0	0	0	0	0	0	0	0	0	0	0	1	0	0	0	0	0	0
sample007_TGAGCATCATAATCGC-1	0	0	0	0	0	0	0	0	0	0	0	1	0	0	0	0	0	0
sample007_GGGTCTGGTCGGAACA-1	0	0	0	0	0	0	0	0	0	0	0	1	0	0	0	0	0	0
sample007_CATGCAAGTTCTCCTG-1	0	0	0	0	0	0	0	0	0	0	0	1	0	0	0	0	0	0
sample007_GTGAGCCGTGTGTGTT-1	0	0	0	0	0	0	0	1	0	0	0	0	0	0	0	0	0	0
sample007_TTTGACTTCAAGCCCG-1	0	0	0	0	0	0	0	0	0	0	0	1	0	0	0	0	0	0
sample007_TCTGCCAGTTCCTACC-1	0	0	0	0	0	0	0	0	0	0	0	1	0	0	0	0	0	0
sample007_CCGATCTAGCGTTGTT-1	0	0	0	0	0	0	0	0	0	0	0	1	0	0	0	0	0	0
sample007_ATTTCACGTTCGAGCC-1	0	0	0	0	0	0	0	0	0	0	0	1	0	0	0	0	0	0
sample007_TATTCCAAGACTCTTG-1	0	0	1	0	0	0	0	0	0	0	0	0	0	0	0	0	0	0
sample007_CCGGACACACCGTGCA-1	0	0	0	0	0	0	0	0	0	0	0	1	0	0	0	0	0	0
sample007_CGTAGTAAGGTAGCAC-1	0	0	0	0	0	0	0	0	0	0	0	1	0	0	0	0	0	0
sample007_GGTCACGTCGTAGTGT-1	0	0	0	0	0	0	0	0	0	0	0	1	0	0	0	0	0	0
sample007_CTCAACCAGCTGACTT-1	0	0	0	0	0	0	0	0	0	0	0	1	0	0	0	0	0	0
sample007_GATCCCTCAGCCCAGT-1	0	0	0	0	0	0	0	0	0	0	0	1	0	0	0	0	0	0
sample007_ACCTACCTCAGCACCG-1	0	0	0	0	0	1	0	0	0	0	0	0	0	0	0	0	0	0
sample007_CATGCTCGTTCAGGTT-1	0	0	0	0	0	0	0	0	0	0	0	1	0	0	0	0	0	0
sample007_ATACCTTTCTAGCCTC-1	0	0	0	0	0	0	0	0	0	0	0	1	0	0	0	0	0	0
sample007_TCATGTTTCAGCTTGA-1	0	0	0	0	0	0	0	0	0	0	0	1	0	0	0	0	0	0
sample007_CTTCCTTCAGCGATTT-1	0	0	0	0	0	0	0	0	0	0	0	1	0	0	0	0	0	0
sample007_GACCTTCGTTAGTTCG-1	0	0	0	0	0	0	0	0	0	0	0	1	0	0	0	0	0	0
sample007_CAGATACAGTGTGTTC-1	0	0	0	0	0	0	0	0	0	0	0	1	0	0	0	0	0	0
sample007_GGAATCTTCCGAAATC-1	0	0	0	1	0	0	0	0	0	0	0	0	0	0	0	0	0	0
sample007_CCACACTTCGACATAC-1	0	0	0	0	0	0	0	0	0	0	0	1	0	0	0	0	0	0
sample007_CAGCGTGAGTTCTACG-1	0	0	0	0	0	0	0	0	0	0	0	1	0	0	0	0	0	0
sample007_TTGGATGCAGAGTAAT-1	0	0	0	0	0	0	0	0	0	0	0	1	0	0	0	0	0	0
sample007_TGAGGTTGTTCGGTCG-1	0	0	0	0	0	0	0	0	0	0	0	1	0	0	0	0	0	0
sample007_GTAGCTACAACACAAA-1	0	0	0	0	0	0	0	0	0	0	0	1	0	0	0	0	0	0
sample007_CTGCCATAGTAACCTC-1	0	0	0	0	0	1	0	0	0	0	0	0	0	0	0	0	0	0
sample007_CATACCCTCCCTTGTG-1	0	0	0	0	0	0	0	0	0	0	0	1	0	0	0	0	0	0
sample007_CACTAAGAGAAAGCGA-1	0	0	0	0	0	0	0	0	0	0	0	1	0	0	0	0	0	0
sample007_AACCTGAAGCAACCAG-1	0	0	0	0	0	0	0	0	0	0	0	1	0	0	0	0	0	0
sample007_TGAGGGATCAGCCCAG-1	0	0	0	0	0	1	0	0	0	0	0	0	0	0	0	0	0	0
sample007_CGATCGGTCTGAATCG-1	0	0	0	0	0	1	0	0	0	0	0	0	0	0	0	0	0	0
sample007_CAGGGCTGTTATAGCC-1	0	0	0	0	0	0	0	0	0	0	0	1	0	0	0	0	0	0
sample007_CACCGTTGTCCCTCAT-1	0	0	0	0	0	0	0	0	0	0	0	0	0	0	0	0	1	0
sample007_CAATCGACACATCATG-1	0	0	0	0	0	0	0	0	0	0	0	1	0	0	0	0	0	0
sample007_GTCCTCAAGCGAGAAA-1	0	0	0	0	0	0	0	0	0	0	0	1	0	0	0	0	0	0
sample007_TCTTAGTCATGAGGGT-1	0	0	0	0	0	0	0	0	0	0	0	1	0	0	0	0	0	0
sample007_ACCATTTCAGTGACCC-1	0	0	0	0	0	0	0	0	0	0	0	1	0	0	0	0	0	0
sample007_GTTGAACCAACGGGTA-1	0	0	0	0	0	0	0	0	0	0	0	2	0	0	0	0	0	0
sample007_GTTGCTCCACTTACAG-1	0	0	0	0	0	0	0	0	0	0	0	0	0	0	0	0	1	0
sample007_AGTAGCTGTAACTTCG-1	0	0	0	0	0	0	0	0	0	0	0	1	0	0	0	0	0	0
sample007_TTGACCCGTTGGACCC-1	0	0	0	0	0	0	0	0	0	0	0	1	0	0	0	0	0	0
sample007_TTGGGTATCTGGCTGG-1	0	0	0	0	0	0	0	0	0	0	0	1	0	0	0	0	0	0
sample007_TGCACGGAGTTACGGG-1	0	0	0	0	0	0	0	0	0	0	0	1	0	0	0	0	0	0
sample007_GTGTTCCAGAAACTCA-1	0	0	0	0	0	0	0	0	0	0	0	1	0	0	0	0	0	0
sample007_TACCCACAGAAGTCTA-1	0	0	0	0	0	0	0	0	0	0	0	1	0	0	0	0	0	0
sample007_AACAGGGCAGGATCTT-1	0	0	0	0	0	0	0	0	0	0	0	1	0	0	0	0	0	0
sample007_CATACTTGTAGCGTCC-1	0	0	0	0	0	0	0	0	0	0	0	1	0	0	0	0	0	0
sample007_CTGTAGATCACGTAGT-1	0	0	0	0	0	0	0	0	0	0	0	0	0	0	0	0	1	0
sample007_AGATGCTCACACACTA-1	0	0	0	0	0	0	0	0	0	0	0	1	0	0	0	0	0	0
sample007_GAGGCAAAGCCAAGCA-1	0	0	0	0	0	0	0	0	0	0	0	1	0	0	0	0	0	0
sample007_TCCGGGATCCGATAGT-1	0	0	0	0	0	0	0	0	0	0	0	1	0	0	0	0	0	0
sample007_GTGTGATCAAACGAGC-1	0	0	0	0	0	0	0	0	0	0	0	1	0	0	0	0	0	0
sample007_GACGTTAAGAGTCAAT-1	0	0	0	0	0	0	0	0	0	0	0	1	0	0	0	0	0	0
sample007_GTGGTTACATAATCCG-1	0	0	0	0	0	0	0	0	0	0	0	1	0	0	0	0	0	0
sample007_ACAGGGACATTCTCTA-1	0	0	0	0	0	1	0	0	0	0	0	0	0	0	0	0	0	0
sample007_AAGCCATTCAACTACG-1	0	0	0	0	0	0	0	0	0	0	0	1	0	0	0	0	0	0
sample007_GCTTGGGCAGCGTGAA-1	0	0	0	0	0	0	0	0	0	0	0	1	0	0	0	0	0	0
sample007_TAACGACGTGGATTTC-1	0	0	0	0	0	0	0	0	0	0	0	1	0	0	0	0	0	0
sample007_CTATAGGCATCACCAA-1	0	0	0	0	0	0	0	0	0	0	0	1	0	0	0	0	0	0
sample007_GCAGCCATCAGCTGTA-1	0	0	0	0	0	0	0	0	0	0	0	1	0	0	0	0	0	0
sample007_CAAGACTAGCGATTCT-1	0	0	0	0	0	0	0	0	0	0	0	1	0	0	0	0	0	0
sample007_CAAGCTAGTGCACATT-1	0	0	0	0	0	0	0	0	0	0	0	1	0	0	0	0	0	0
sample007_TCTTAGTTCCATCCGT-1	0	0	0	0	0	0	0	0	0	0	0	1	0	0	0	0	0	0
sample007_GTTGCTCAGCACTCCG-1	0	0	0	0	0	0	0	0	0	0	0	1	0	0	0	0	0	0
sample007_TGCTCGTAGTTGGGAC-1	0	0	0	0	0	0	0	0	0	0	0	1	0	0	0	0	0	0
sample007_ATTCCCGAGTGTTGTC-1	0	0	0	0	0	0	0	0	0	0	0	1	0	0	0	0	0	0

## Sheet: 008
barcode	Bacteroides	Bdellovibrio	Burkholderia	Capnocytophaga	Citrobacter	Mesorhizobium	Microbacterium	Moraxella	Mycobacterium	Mycoplasma	Pseudomonas	Rothia	Sordaria	Sphingomonas	Staphylococcus	Variovorax	Vesiculovirus	Yersinia
sample008_AGTCTCCTCTTTACAC-1	0	0	0	0	0	0	0	0	0	0	1	0	0	0	0	0	0	0
sample008_TCTGGCTCAGGACATG-1	0	0	0	0	0	0	0	0	0	0	0	0	0	0	0	0	1	0
sample008_CTAGGTAGTGTTGCCG-1	0	0	0	0	2	0	0	0	0	0	0	0	0	0	0	0	0	0
sample008_ACGTACAAGCTGGCCT-1	0	0	0	0	0	0	0	0	0	0	1	0	0	0	0	0	0	0
sample008_CTGCCTAGTGCAACAG-1	0	0	0	0	0	0	0	1	0	0	1	0	0	0	0	0	1	0
sample008_GGGAAGTTCAGCAGAG-1	0	0	0	0	0	0	0	0	0	0	1	0	0	0	0	0	0	0
sample008_CCCTAACGTGTCTCCT-1	0	0	0	0	0	0	0	0	0	0	0	0	0	0	0	0	1	0
sample008_GTGTGATTCCTCACGT-1	0	0	1	0	0	0	0	0	0	0	0	0	0	0	0	0	0	0
sample008_CTCAATTTCCGGACGT-1	0	0	0	0	0	0	0	0	0	0	1	0	0	0	0	0	0	0
sample008_TGCACGGCAAGGACAC-1	0	0	0	0	0	0	1	0	0	0	0	0	0	0	0	0	0	0
sample008_CCCTTAGGTACCCGAC-1	0	0	0	0	0	0	0	0	0	0	0	0	0	0	0	0	1	0
sample008_GGTAGAGAGTCACTAC-1	0	0	0	0	0	0	0	0	0	0	4	0	0	0	0	0	0	0
sample008_ATCGATGCAATAAGGT-1	0	0	0	0	0	9	0	0	0	0	1	1	0	0	0	0	0	0
sample008_CTGCAGGAGGCACCAA-1	0	0	0	0	0	0	0	0	0	0	1	0	0	0	0	0	0	0
sample008_TCTCACGTCCGATAGT-1	0	0	0	0	0	0	1	0	0	0	0	0	0	0	0	0	1	0
sample008_AATTTCCTCCGACGGT-1	0	0	0	0	0	0	0	0	0	0	1	0	0	0	0	0	0	0
sample008_ATCACTTCATACATCG-1	0	0	0	0	0	0	1	0	0	0	0	0	0	0	0	0	0	0
sample008_TCGCTTGAGACCAAGC-1	0	0	0	0	0	0	0	0	0	0	1	0	0	0	0	0	0	0
sample008_TTGAGTGAGTAAGACT-1	0	0	0	0	0	0	0	0	0	0	2	0	0	0	0	0	0	0
sample008_ACTTCGCAGGTGCGAT-1	0	0	0	0	0	0	0	0	0	0	1	0	0	0	0	0	0	0
sample008_CTCTCAGAGTACCATC-1	0	0	0	0	0	0	0	0	0	1	0	0	0	0	0	0	0	0
sample008_TTGTTCAAGGACCCAA-1	0	0	0	0	0	0	0	0	0	0	0	0	0	1	0	0	0	0
sample008_CTGAATGAGTAAACAC-1	0	0	0	0	0	0	1	0	0	0	0	0	0	0	0	0	0	0
sample008_AGGTAGGCATCGCTCT-1	0	0	0	0	0	0	0	0	0	0	0	0	0	0	0	0	1	0
sample008_TCACACCGTACAGTAA-1	0	0	0	0	0	0	0	0	0	0	1	0	0	0	0	0	0	0
sample008_CCACACTTCAGCGCGT-1	0	0	0	0	0	0	0	0	0	0	0	0	0	0	0	0	1	0
sample008_AGTAGTCCAAGCTACT-1	0	0	0	0	0	0	0	0	0	0	0	0	0	0	0	0	1	0
sample008_TCCTCCCGTAAGGCTG-1	0	0	0	0	0	0	0	0	0	0	0	0	0	0	0	0	2	0
sample008_GTTAGTGAGGCCTAAG-1	0	0	0	0	0	0	0	0	0	0	0	0	0	0	0	0	1	0
sample008_ACACCAAAGAGCGACT-1	0	0	0	0	0	0	0	0	0	1	0	0	0	0	0	0	0	0
sample008_TGGGTTACACGTCGTG-1	0	0	0	0	0	0	0	0	0	0	0	0	0	0	0	0	1	0
sample008_GAGGCCTAGATCCCGC-1	0	0	0	0	0	0	0	0	0	0	0	0	0	0	0	0	1	0
sample008_CTCGAGGCATTAGGAA-1	0	0	0	0	0	0	0	0	0	0	1	0	0	0	0	0	0	0
sample008_TGTCCACAGTTCGCAT-1	0	0	0	0	0	0	0	0	0	0	0	0	0	0	0	0	3	0
sample008_TTCCTTCTCTGGGTCG-1	0	0	0	0	0	0	0	0	0	0	1	0	0	0	0	0	0	0
sample008_TCAAGACGTTCTTAGG-1	0	0	0	0	0	0	0	0	0	0	3	0	0	0	0	0	0	0
sample008_GTTATGGGTCTAACTG-1	0	0	0	0	0	0	0	0	0	0	0	0	0	0	0	0	1	0
sample008_CTCTGGTGTGCTGTCG-1	0	0	0	0	0	0	0	0	0	0	1	0	0	0	0	0	0	0
sample008_CTGCGAGCAGTTGTCA-1	0	0	0	0	0	0	0	0	0	0	0	0	0	1	0	0	0	0
sample008_ATTCATCCATGGACAG-1	0	0	0	0	0	0	0	1	0	0	0	0	0	0	0	0	0	0
sample008_GGGCGTTTCCGACATA-1	0	0	0	0	0	0	0	0	0	0	0	0	0	0	0	0	1	0
sample008_TTACCGCAGCCGGATA-1	0	0	0	0	0	3	0	0	0	0	0	0	0	0	0	0	0	0
sample008_CGCCATTAGAATTCAG-1	0	0	0	0	0	0	0	0	0	0	0	0	0	0	0	0	1	0
sample008_TTGCCTGGTGGGCTCT-1	0	0	0	0	0	0	0	0	0	0	0	0	0	0	0	0	1	0
sample008_TGGGCTGAGGGATCAC-1	0	0	0	0	0	0	0	0	0	0	0	0	0	0	0	0	1	0
sample008_TTCTAGTGTGCTGATT-1	0	0	0	0	0	0	0	0	0	0	0	0	0	0	0	0	1	0
sample008_AACCTGACACGCTGAC-1	0	0	0	0	0	0	0	0	0	0	0	0	0	0	0	0	1	0
sample008_GATGTTGCATCAGCAT-1	0	0	0	0	0	1	0	0	0	0	0	0	0	0	0	0	0	0
sample008_CCTTGTGAGCGTACAG-1	0	0	0	0	0	0	0	0	0	0	0	0	0	0	0	0	1	0
sample008_AATAGAGGTTGGCCGT-1	0	0	0	0	0	0	0	0	0	0	1	0	0	0	0	0	0	0
sample008_TTTACGTAGTCATTGC-1	0	0	0	0	0	0	0	0	0	0	1	0	0	0	0	0	0	0
sample008_TCCTTTCCAGCAAGAC-1	0	0	0	0	0	0	0	0	0	0	0	0	0	0	0	0	1	0
sample008_GAGGCCTAGCCATTTG-1	0	0	0	0	0	0	0	0	0	0	0	0	0	0	0	0	1	0
sample008_TGTTGGACACGGTGCT-1	0	0	0	0	0	0	0	0	0	0	0	0	0	0	0	0	1	0
sample008_ACGGTTATCTTGAGCA-1	0	0	0	0	0	1	0	0	0	0	0	0	0	0	0	0	0	0
sample008_CACATGAGTTTGATCG-1	0	0	0	0	0	0	0	0	0	0	0	0	0	0	0	0	1	0
sample008_TGTCCCAGTCCACACG-1	0	1	0	0	0	0	0	0	0	0	0	0	0	0	0	0	0	0
sample008_GAGTGTTTCTCCGTGT-1	0	0	0	0	0	0	0	0	0	0	0	0	0	0	0	0	1	0
sample008_ACGGAAGTCTTGGAAC-1	0	0	0	0	0	0	0	0	0	0	1	0	0	0	0	0	0	0
sample008_GCCGATGGTTGATGTC-1	0	0	0	0	0	0	0	0	0	0	1	0	0	0	0	0	0	0
sample008_ACGGAAGGTCACCGCA-1	0	0	0	0	0	0	0	0	0	0	0	0	0	0	0	0	1	0
sample008_CCGATGGGTTCCCACT-1	0	0	0	0	0	0	0	0	0	0	0	0	0	0	0	0	1	0
sample008_TCCCATGTCAGCTGTA-1	0	0	0	0	0	0	0	0	0	0	0	0	0	0	0	0	1	0
sample008_AGGGAGTAGGTAGTCG-1	0	0	0	0	0	0	0	0	0	0	1	0	0	0	0	0	0	0
sample008_TCACATTTCAGCGTCG-1	0	0	0	0	0	0	0	0	0	0	0	0	0	1	0	0	0	0
sample008_CAACCTCGTCTAACGT-1	0	0	0	0	0	0	0	0	0	0	0	0	0	0	0	0	1	0
sample008_TTGGATGTCTGGCCGA-1	0	0	0	0	0	0	0	0	0	0	0	0	0	0	0	0	1	0
sample008_GTTGTCCCACGACGCT-1	0	0	0	0	0	0	0	0	0	0	1	0	0	0	0	0	0	0
sample008_GGGTATTGTCTCAGAT-1	0	0	0	0	0	0	0	0	0	0	0	0	0	0	0	0	1	0
sample008_TCAGCAATCGTAGCTA-1	1	0	0	0	0	0	0	0	0	0	0	0	0	0	0	0	0	0
sample008_ATAGACCCATCATCCC-1	0	0	0	0	0	0	0	0	0	0	0	0	0	1	0	0	0	0
sample008_GGAATGGCACCGTGCA-1	0	0	0	0	0	0	0	0	0	0	0	0	0	0	0	0	1	0
sample008_TTGATGGCAGCCTTCT-1	0	0	0	0	0	0	0	0	0	0	1	0	0	0	0	0	0	0
sample008_AGGCTGCAGAATAACC-1	0	0	0	0	0	0	1	0	0	0	0	0	0	0	0	0	1	0
sample008_CATCGCTGTCGCAGTC-1	0	0	0	0	0	0	0	0	0	0	0	0	0	0	0	0	2	0
sample008_TACAGGTGTAGTCGTT-1	0	0	0	0	0	0	0	0	0	0	0	0	0	0	0	0	1	0
sample008_AGGTAGGCACCCAACG-1	0	0	0	0	0	0	0	0	0	0	0	0	0	0	0	0	1	0
sample008_AGTTAGCAGTATCTGC-1	0	0	0	0	0	0	0	0	0	0	0	1	0	0	0	0	0	0
sample008_ATTTACCAGTGCCAGA-1	0	0	0	0	0	0	1	0	0	0	0	0	0	0	0	0	1	0
sample008_AATTCCTAGAGAGGGC-1	0	0	0	0	0	0	0	0	0	0	0	0	0	0	0	0	1	0
sample008_CGTTGGGAGGAACTCG-1	0	0	0	0	0	0	0	0	0	0	0	0	0	0	0	0	1	0
sample008_TGTCCTGTCGTGGCGT-1	0	0	0	0	0	1	0	0	0	0	0	0	0	0	0	0	0	0
sample008_GCAGGCTGTTCCCACT-1	0	0	0	0	0	0	0	0	0	0	0	0	0	0	0	0	1	0
sample008_GAGTCATAGTTACGTC-1	0	0	0	0	0	0	0	0	0	0	0	0	0	0	0	0	1	0
sample008_TCAATTCTCACCGGTG-1	0	0	0	0	0	0	1	0	0	0	0	0	0	0	0	0	0	0
sample008_TGAGTCACATGTGCCG-1	0	0	0	0	0	0	0	0	0	0	1	0	0	0	0	0	0	0
sample008_TCGACCTGTAATACCC-1	0	0	0	0	0	0	0	0	0	0	0	0	0	0	0	0	1	0
sample008_ATTACCTTCCATTGTT-1	0	0	0	0	0	0	0	0	0	0	0	0	0	0	0	0	1	0
sample008_GTGGTTACACTGTTCC-1	0	0	0	0	0	0	0	0	0	0	0	0	0	0	0	0	1	0
sample008_TCTTGCGGTTCTCACC-1	0	0	0	0	0	0	0	0	0	0	0	0	0	0	0	0	1	0
sample008_ATTTCACCAGTTGCGC-1	0	0	0	0	0	0	0	0	0	0	0	0	0	0	0	0	1	0
sample008_CCCTGATGTTCTTGTT-1	0	0	0	0	0	0	0	0	0	0	0	0	0	0	0	0	1	0
sample008_TGGGTTACACCCAACG-1	0	0	0	0	0	0	0	0	0	0	0	0	0	0	0	0	1	0
sample008_GAAGTAATCGGCTTCT-1	0	0	0	0	0	0	0	0	0	0	0	0	0	0	0	0	1	0
sample008_AATGAAGTCTCAATCT-1	0	0	0	0	0	0	0	0	0	0	1	0	0	0	0	0	0	0
sample008_CCTGTTGAGTCATGCT-1	0	0	0	0	0	0	0	0	0	0	0	0	0	0	0	0	1	0
sample008_CCGGTGACAGCGGTCT-1	0	0	0	0	0	0	0	0	0	0	1	0	0	0	0	0	0	0
sample008_ACTATCTAGCCTTCTC-1	0	0	0	0	0	0	0	0	0	0	0	0	0	0	1	0	0	0
sample008_TCGAACACACTGATTG-1	0	0	0	0	0	0	0	0	0	0	1	0	0	0	0	0	0	0
sample008_ATACCTTCATTACGGT-1	0	0	0	0	0	0	0	0	0	0	0	0	0	0	0	0	0	1
sample008_GACACGCCAAGTCATC-1	0	0	0	0	0	0	0	0	0	0	0	0	0	0	0	0	1	0
sample008_TATGTTCTCCTCAGGG-1	0	0	0	0	0	0	0	0	0	0	1	0	0	0	0	0	0	0
sample008_GCCTGTTAGGGAGGAC-1	0	0	0	0	0	0	0	0	0	0	0	0	0	1	0	0	0	0
sample008_GACCCTTAGTAACAGT-1	0	0	0	0	0	0	0	0	0	0	1	0	0	0	0	0	0	0
sample008_AACTTCTGTGGAACAC-1	0	0	0	0	0	0	0	0	0	0	0	0	0	0	0	0	2	0
sample008_GTAATGCTCCCTTGTG-1	0	0	0	0	0	0	0	0	0	0	0	0	0	0	0	0	1	0
sample008_TGACTCCAGGTTACAA-1	0	0	0	0	0	0	0	0	0	0	1	0	0	0	0	0	0	0
sample008_AAGATAGAGTGGACGT-1	0	0	0	0	0	0	0	0	0	0	0	0	0	0	0	0	1	0
sample008_ACTTTGTAGTTCCAGT-1	0	0	0	0	0	0	0	0	0	0	1	0	0	0	0	0	0	0
sample008_GGAACCCCAGAGGGTT-1	0	0	0	0	0	0	0	0	0	0	1	0	0	0	0	0	0	0
sample008_CTGAGGCGTCAACACT-1	0	0	0	0	0	0	0	0	0	0	0	0	0	0	0	0	1	0
sample008_ATGGGAGCAGACCAGA-1	0	0	0	0	0	0	0	0	0	0	1	0	0	0	0	0	0	0
sample008_GAGACCCGTAGGCTCC-1	0	0	0	0	0	0	0	0	0	0	0	0	0	0	0	0	1	0
sample008_GAGGGATCAGTTCTAG-1	0	0	0	0	0	0	0	0	0	0	0	0	0	0	0	0	1	0
sample008_CGGGTCAAGTAAGCAT-1	0	0	0	0	0	0	0	0	0	0	1	0	0	0	0	0	0	0
sample008_AAACGCTGTTATCTGG-1	0	0	0	0	0	0	0	0	0	0	1	0	0	0	0	0	0	0
sample008_CACGTGGGTTAAACCC-1	0	0	0	0	0	0	0	0	0	0	1	0	0	0	0	0	0	0
sample008_AGGGTTTAGCAGGGAG-1	0	0	0	0	0	0	0	0	0	0	0	0	0	0	0	0	1	0
sample008_GTCGCGATCGTTCTGC-1	0	0	0	0	0	0	0	0	0	0	1	0	0	0	0	0	0	0
sample008_CATTCATAGCACTCGC-1	0	0	0	0	0	0	0	0	0	0	0	0	0	0	0	0	1	0
sample008_GCAACATGTCACTACA-1	0	0	0	0	0	0	1	0	0	0	0	0	0	0	0	0	0	0
sample008_AGGCCACCACACCAGC-1	0	0	0	0	0	0	0	0	0	0	1	0	0	0	0	0	0	0
sample008_ATCGCCTGTGACACGA-1	0	0	0	0	0	0	0	0	0	0	1	0	0	0	0	0	0	0
sample008_GTTACGATCCGGTTCT-1	0	0	0	0	0	0	0	0	0	0	0	0	0	0	0	0	1	0
sample008_ATGGTTGTCCAAGAGG-1	0	0	0	0	0	0	0	0	1	0	0	0	0	0	0	0	0	0
sample008_GCACTAAGTGTGAGCA-1	0	0	0	0	0	0	0	0	0	0	0	0	0	0	0	0	1	0
sample008_GACTTCCCACGCTGAC-1	0	0	0	0	0	0	1	0	0	0	0	0	0	0	0	0	0	0
sample008_TACCCACGTCGCACAC-1	0	0	0	0	0	0	0	0	0	0	0	0	0	0	0	0	1	0
sample008_CTCCTCCGTTAGAAAC-1	0	0	0	0	0	0	0	0	0	0	0	0	0	0	0	0	1	0
sample008_ACTATCTCACGTGTGC-1	0	0	0	0	0	0	0	0	0	0	0	0	1	0	0	0	0	0
sample008_GGTCTGGAGCCGATTT-1	0	0	0	0	0	0	0	0	0	0	0	0	0	0	0	0	1	0
sample008_AATAGAGTCGTAACCA-1	0	0	0	0	0	0	0	0	0	0	0	0	0	0	0	0	1	0
sample008_TCATATCCAGTGTGCC-1	0	0	0	0	0	0	0	0	0	0	0	0	0	0	0	0	1	0
sample008_AATCGACTCTCTGCTG-1	0	0	0	0	0	0	0	0	0	0	0	0	0	0	0	1	0	0
sample008_CCTCCAAAGCTGCGAA-1	0	0	0	0	0	0	0	0	0	0	0	0	0	0	0	0	1	0
sample008_TCTGCCATCAGTGTCA-1	0	0	0	0	0	0	0	0	0	0	1	0	0	0	0	0	0	0
sample008_AAAGTGAGTCTGTCCT-1	0	0	0	0	0	0	0	0	0	0	1	0	0	0	0	0	0	0
sample008_ATTCCTATCCATCTAT-1	0	0	0	0	0	0	0	0	0	0	0	0	0	0	0	0	1	0
sample008_GACATCACAAGATGGC-1	0	0	0	0	0	0	1	0	0	0	0	0	0	0	0	0	0	0
sample008_ATGAGGGTCCAACCGG-1	0	0	0	0	0	0	0	0	0	0	0	1	0	0	0	0	0	0
sample008_TGACAGTCAGACTGCC-1	0	0	1	0	0	0	0	0	0	0	0	0	0	0	0	0	0	0
sample008_CGAATTGAGATTGCGG-1	0	0	0	0	0	0	0	0	0	0	0	0	0	0	0	0	1	0
sample008_TGAGGAGGTCTACAGT-1	0	0	0	0	0	0	0	0	0	0	0	0	0	0	0	0	1	0
sample008_CATTCTAAGGCTATCT-1	0	0	0	0	0	0	0	0	0	0	0	0	0	0	0	0	1	0
sample008_CCTAACCGTAGGACTG-1	0	0	0	0	0	0	0	0	0	0	0	0	0	0	0	0	1	0
sample008_TTCACGCCAATATCCG-1	0	0	0	0	0	0	0	0	0	0	0	0	0	0	0	0	1	0
sample008_ATGTCCCTCCATAGAC-1	0	0	0	0	0	0	0	0	0	0	0	0	0	0	0	0	1	0
sample008_AGAAGTAGTACTCGCG-1	0	0	0	0	0	0	0	0	1	0	0	0	0	0	0	0	0	0
sample008_CATGCCTTCGTCAGAT-1	0	0	0	0	0	0	0	0	0	0	0	0	0	0	0	0	1	0
sample008_ACATCCCAGTGAGTGC-1	0	0	0	0	0	0	0	0	0	0	0	0	0	0	0	0	1	0
sample008_GCATTAGCAGCGTAGA-1	0	0	0	0	0	0	0	0	0	0	0	0	0	0	0	0	1	0
sample008_ATGGATCTCGGATAAA-1	0	0	0	0	0	0	0	0	0	0	0	0	0	0	0	0	1	0
sample008_TCCGGGACATAGAATG-1	0	0	0	0	0	0	0	0	0	0	0	0	0	0	0	0	1	0
sample008_TTACGTTCAGGGTCTC-1	0	0	0	0	0	0	1	0	0	0	0	0	0	0	0	0	0	0
sample008_ATCCTATCAAACGGCA-1	0	0	0	0	0	0	0	0	0	0	0	0	0	0	0	0	1	0
sample008_CGCGTGAGTTCTTCAT-1	0	0	0	0	0	0	0	0	0	0	0	0	0	0	0	0	1	0
sample008_TGTGCGGTCGTACCTC-1	0	0	0	0	0	0	0	0	1	0	0	0	0	0	0	0	0	0
sample008_ATGGATCAGCTAATCC-1	0	0	0	0	0	0	0	0	0	0	0	0	0	0	0	0	1	0
sample008_TAGTGCACACTGAATC-1	0	0	0	0	0	0	0	0	0	0	0	0	0	0	0	0	1	0
sample008_GTGTTCCTCCACGAAT-1	0	0	0	0	0	0	0	0	0	0	0	0	0	0	0	0	1	0
sample008_AGGAAATCAAGTCCCG-1	0	0	0	1	0	0	0	0	0	0	0	0	0	0	0	0	0	0

## Sheet: 009
barcode	Acinetobacter	Aeromonas	Arthrobacter	Aspergillus	Babesia	Candida	Clostridium	Debaryomyces	Delftia	Desulfovibrio	Eimeria	Halomonas	Malassezia	Mesorhizobium	Mycobacterium	Mycoplasma	Novosphingobium	Priceomyces	Pseudomonas	Shigella	Sphingobium	Vesiculovirus
sample009_GGGTTTACAAAGGCAC-1	0	0	0	0	0	0	0	0	0	0	0	0	0	0	0	0	0	0	0	1	0	0
sample009_ATAGACCTCGTTCATT-1	0	0	0	0	0	0	0	0	0	0	0	0	0	0	0	0	0	0	0	0	0	1
sample009_ACGTAGTAGGACATCG-1	0	0	0	0	0	0	0	0	0	0	0	0	0	0	0	0	0	0	0	0	0	1
sample009_ATCGTGAGTCTTACTT-1	0	0	0	0	0	0	0	0	0	0	0	0	0	0	0	0	0	0	0	0	0	1
sample009_ACCCTCACAACTCCCT-1	0	0	0	0	0	0	0	0	0	0	0	0	0	0	0	0	0	0	0	0	0	2
sample009_TGTCAGACAAGAGTGC-1	0	0	0	0	0	0	0	0	0	0	0	0	0	0	0	0	0	0	0	0	0	1
sample009_GGTGTTATCCGTTGGG-1	0	0	0	0	0	0	0	0	0	0	0	0	0	0	0	0	0	0	0	0	0	1
sample009_CTCAATTCACTAAACC-1	0	0	0	0	0	0	0	0	0	0	0	0	0	0	0	0	0	0	0	0	0	1
sample009_TCGTGCTTCGTCTAAG-1	0	0	0	0	0	0	0	0	0	0	0	0	0	0	0	0	0	0	0	0	0	1
sample009_TGAGGTTCAGGGACTA-1	1	0	0	0	0	0	0	0	0	0	0	0	0	0	0	0	0	0	0	0	0	1
sample009_AACCAACTCGGACAAG-1	0	0	0	0	0	0	0	0	0	0	0	0	0	0	0	0	0	0	0	0	1	0
sample009_GTTGCTCAGACCGCCT-1	0	0	0	0	0	0	0	1	0	0	0	0	0	0	0	0	0	0	0	0	0	0
sample009_GTCTCACTCTTCCCGA-1	0	0	0	0	0	0	0	0	0	0	0	0	0	0	0	0	0	0	1	0	0	0
sample009_GGGTTATAGGTACAAT-1	0	0	0	0	0	0	0	0	0	0	0	0	0	0	0	0	0	0	0	0	0	1
sample009_ATAGAGACACGTCTCT-1	0	0	0	0	0	0	0	0	0	0	0	0	0	0	0	0	0	0	0	0	0	2
sample009_ATTCGTTAGTATGATG-1	0	0	0	0	0	0	0	0	0	0	0	0	0	0	0	0	0	0	0	0	0	2
sample009_CATCCACAGCACAAAT-1	0	0	0	0	0	0	1	0	0	0	0	0	0	0	0	0	0	0	0	0	0	0
sample009_CTGGACGGTTGTCATG-1	0	0	0	0	0	0	0	0	0	0	0	0	0	0	0	0	0	0	0	0	0	1
sample009_TTGACCCGTAGCGATG-1	0	0	0	0	0	0	0	0	0	0	0	0	0	0	0	0	0	0	0	0	0	1
sample009_CACAGGCTCATTTGTC-1	0	0	0	0	0	0	0	0	0	0	0	0	0	0	0	0	0	0	0	0	0	2
sample009_TCCCATGCACCCTATC-1	0	1	0	0	0	0	0	0	0	0	0	0	0	0	0	0	0	0	0	0	0	0
sample009_ATCGTGACAACGAGGT-1	0	0	0	0	0	0	0	0	0	0	0	0	0	0	0	0	0	0	0	0	0	1
sample009_AACAAGAGTGATCATC-1	0	0	0	0	0	0	0	0	0	0	0	0	0	0	0	0	0	0	0	0	0	1
sample009_ATTACCTTCGTGTGAT-1	0	0	0	0	0	0	0	0	0	0	0	0	0	0	0	0	0	0	0	0	0	1
sample009_TAACTTCCATCCCGTT-1	0	0	0	0	0	0	0	0	0	0	0	0	0	0	0	0	0	0	0	0	0	1
sample009_CACATGAAGCATCAAA-1	0	0	0	0	0	0	0	0	0	0	0	0	0	0	0	0	0	0	0	0	0	1
sample009_GCGAGAATCCACATAG-1	0	0	0	0	0	0	0	0	0	0	0	0	0	0	0	0	0	0	0	0	0	1
sample009_GTAGCTATCGCCTTGT-1	0	0	0	0	0	0	0	0	0	0	0	0	0	0	0	0	0	0	0	0	0	1
sample009_ACATGCATCCCAAGTA-1	0	0	0	0	0	0	0	0	0	0	0	0	0	0	0	0	0	0	0	0	0	2
sample009_CAGCAATAGAGTCTTC-1	0	0	0	0	0	0	0	0	0	0	0	0	0	0	0	0	0	0	0	0	0	1
sample009_GAGAGGTTCCATAAGC-1	0	0	0	0	0	0	0	0	0	0	0	0	0	0	0	0	0	0	0	0	0	1
sample009_CTCCCTCTCCTACACC-1	1	0	0	0	0	0	0	0	0	0	0	0	0	0	0	0	0	0	0	0	0	0
sample009_TTTACGTCATGCCGAC-1	0	0	0	0	0	0	0	0	0	0	0	0	0	0	0	0	0	0	0	0	0	1
sample009_ATGATCGCAACTTGGT-1	0	0	0	0	0	0	0	0	0	0	0	0	1	0	0	0	0	0	0	0	0	1
sample009_ACTTAGGTCATAGACC-1	0	0	0	0	0	0	0	0	0	0	0	0	0	0	0	0	0	0	0	0	0	1
sample009_GCACGTGCAGGGTCTC-1	0	0	0	0	0	0	0	0	0	0	0	1	0	0	0	0	0	0	0	0	0	4
sample009_TTGAACGAGACTTGTC-1	0	0	0	0	0	0	0	0	0	0	0	0	0	0	0	1	0	0	0	0	0	0
sample009_GCCATGGAGAAACTAC-1	0	0	0	0	0	0	0	0	0	0	0	0	0	0	0	1	0	0	0	0	0	0
sample009_GACGCTGTCATAGACC-1	0	0	0	0	0	0	0	0	0	0	0	0	0	0	0	0	0	0	0	0	0	1
sample009_TCTTAGTGTATCCTCC-1	0	0	0	0	0	0	0	0	0	0	0	0	0	0	0	0	0	0	0	0	0	1
sample009_AACGAAAGTGGCTTGC-1	0	0	0	0	0	0	0	0	0	0	0	0	0	0	0	0	0	0	0	0	0	1
sample009_ACCTGTCTCCAATCTT-1	0	0	0	0	0	0	0	0	0	0	0	0	0	0	0	0	0	0	0	0	0	1
sample009_GTCTCACGTCAGCTTA-1	0	0	0	0	0	0	0	0	0	0	0	0	0	0	0	0	0	0	0	0	0	1
sample009_CACGTGGCACAGCGCT-1	0	0	0	0	0	0	0	0	0	0	0	0	0	0	0	0	0	0	0	0	0	1
sample009_CTAGGTACACAAACGG-1	0	0	0	0	0	0	0	0	0	0	0	0	0	0	0	0	0	0	0	0	0	1
sample009_ATGTCTTGTAGAGACC-1	0	0	0	0	0	0	0	0	0	0	0	0	0	2	0	0	0	0	0	0	0	0
sample009_AACCACAGTATGCGGA-1	0	0	0	0	0	0	0	0	0	0	0	0	0	0	0	0	0	0	0	0	0	2
sample009_TGAACGTGTAGGGAGG-1	0	0	0	0	0	0	0	0	0	0	0	0	0	4	0	0	0	0	0	0	0	0
sample009_CTCATCGCACATTACG-1	0	0	0	0	0	0	0	0	0	0	0	0	0	0	0	0	0	0	0	0	0	1
sample009_CTTCCGAAGACTGGGT-1	0	0	0	0	0	0	0	0	0	0	0	0	0	0	0	0	0	0	0	0	0	1
sample009_AGGGTCCAGACACACG-1	0	0	0	0	0	0	0	0	0	0	0	0	0	0	0	0	0	0	1	0	0	0
sample009_AAACGAAGTTAAACCC-1	0	0	0	0	0	0	0	0	0	0	0	0	0	0	0	0	0	0	0	1	0	0
sample009_GAGGCCTTCTGACAGT-1	0	0	0	0	0	0	0	0	0	0	0	0	0	0	0	0	0	0	0	0	0	1
sample009_TTCGATTAGTTGGCGA-1	0	0	0	0	0	0	0	0	0	0	0	0	0	0	0	0	0	0	0	0	0	1
sample009_CAGTTCCCAGCGACCT-1	0	0	0	0	0	0	0	0	0	0	0	0	0	0	0	0	0	1	0	0	0	1
sample009_AGTAGTCAGTAACCTC-1	0	0	0	0	0	0	0	0	0	0	0	0	0	0	0	0	0	0	0	0	0	1
sample009_GCCAGCAAGTGGACGT-1	0	0	0	0	0	0	0	0	0	0	0	0	0	0	0	0	0	0	0	0	0	2
sample009_TCTAACTTCTAAGCGT-1	0	0	0	0	0	0	1	0	0	0	0	0	0	0	0	0	0	0	0	0	0	0
sample009_GACTCAATCAACTCTT-1	0	0	0	0	0	0	0	0	0	0	0	0	0	1	0	0	0	0	0	0	0	0
sample009_CATCCACGTGTAGGAC-1	0	0	0	0	0	0	0	0	0	0	0	0	0	1	0	0	0	0	0	0	0	0
sample009_TGGAGAGTCTTTGGAG-1	0	0	0	0	0	0	0	0	0	0	0	0	0	0	0	0	0	0	0	0	0	1
sample009_GATTCTTAGTCATCCA-1	0	0	0	0	0	0	0	0	0	0	0	0	0	0	0	0	0	0	0	0	0	1
sample009_GGAGATGAGGTCTGGA-1	1	0	0	0	0	0	0	0	0	0	0	0	0	0	0	0	0	0	0	0	0	0
sample009_ACTATGGAGGCTGAAC-1	0	0	0	0	0	0	0	0	0	0	0	0	0	0	1	0	0	0	0	0	0	0
sample009_ATCCATTCACGAGAAC-1	0	0	0	0	0	0	0	0	0	0	0	0	0	0	0	0	0	0	0	0	0	1
sample009_CAACAGTGTCACTTCC-1	0	0	0	0	0	0	0	0	0	0	0	0	0	0	0	0	0	0	0	0	0	1
sample009_ACTTTCACAGGAACCA-1	0	0	0	0	0	0	0	0	0	0	0	0	0	0	0	0	0	0	0	0	0	2
sample009_TGTTCATTCTAATTCC-1	0	0	0	0	0	0	0	0	0	0	0	0	0	0	0	0	0	0	0	0	0	1
sample009_AGGGCCTAGGTCGTCC-1	0	0	0	0	0	0	0	0	0	0	0	0	0	0	0	0	0	0	0	0	0	1
sample009_GACTATGGTATCCCTC-1	0	0	0	0	0	0	0	0	0	0	0	0	0	0	0	0	0	0	0	0	0	1
sample009_AGCATCATCACTGAAC-1	0	0	0	0	0	0	0	0	0	0	0	0	0	0	0	0	0	0	0	0	0	2
sample009_GCAGCCATCCTTCTTC-1	0	0	0	0	0	0	0	0	0	0	0	0	0	0	0	0	0	0	0	0	0	1
sample009_CTGGACGTCTGCTAGA-1	0	0	0	0	0	0	0	0	0	1	0	0	0	0	0	0	0	0	0	0	0	0
sample009_TAGCACAAGCCTCAAT-1	0	0	0	0	0	0	0	0	0	0	0	0	0	0	0	0	0	0	0	0	0	1
sample009_CACTGTCAGACGACTG-1	0	0	0	0	0	0	0	0	0	0	0	0	0	0	0	0	0	0	0	0	0	1
sample009_CATGAGTGTGCAACGA-1	0	0	0	0	0	0	0	0	0	0	0	0	0	0	0	0	0	0	0	0	0	1
sample009_GTAGTACTCTACTGAG-1	0	0	0	0	0	0	0	0	0	0	0	0	0	0	0	0	0	0	0	0	0	1
sample009_TGGTAGTTCTGTTGGA-1	0	0	0	0	0	0	0	0	0	0	0	0	0	0	0	0	0	0	0	0	0	1
sample009_TCAATCTCATGCGGTC-1	0	0	0	0	0	0	0	0	0	0	0	0	0	0	0	0	0	0	0	0	0	1
sample009_ACCTGAAAGAGTGAAG-1	0	0	0	0	0	0	0	0	0	0	0	0	0	0	0	0	0	0	0	0	0	1
sample009_TCATTCAAGCTCCACG-1	0	0	0	0	0	0	0	0	0	0	0	0	0	0	0	0	0	0	0	0	0	1
sample009_CCGTTCAAGAAGGTAG-1	0	0	0	0	0	0	0	0	0	0	0	0	0	0	0	0	0	0	0	0	0	1
sample009_AGGAATATCCAACTGA-1	0	0	0	0	0	0	0	0	0	0	0	0	0	0	0	0	0	0	1	0	0	0
sample009_CTCAAGATCATTTGCT-1	0	0	0	0	0	0	0	0	0	0	0	0	0	0	0	0	0	0	0	0	0	1
sample009_TGGTACATCAGCGGAA-1	0	0	0	0	0	0	0	0	0	0	0	0	0	0	0	0	0	0	0	0	0	1
sample009_ATCGTGAGTGCGTGCT-1	0	0	0	1	0	0	0	0	0	0	0	0	0	0	0	0	0	0	0	0	0	0
sample009_ACAGAAATCCAGCCTT-1	0	0	0	0	0	0	0	0	0	0	0	0	0	0	0	0	0	0	0	0	0	1
sample009_CAGTTAGGTGGCTGCT-1	0	0	0	0	0	0	0	0	0	0	0	0	0	0	0	0	0	0	0	0	0	1
sample009_GGAAGTGGTGTTCCAA-1	0	0	0	0	0	0	0	0	0	0	0	0	0	0	1	0	0	0	0	0	0	0
sample009_TGTTACTGTAAGAACT-1	0	0	0	0	0	0	0	0	0	0	0	0	0	0	0	0	0	0	0	0	0	2
sample009_TGCTTGCTCGATCCAA-1	0	0	0	0	0	0	0	0	0	0	0	0	0	0	0	0	0	0	0	0	0	1
sample009_AGGGAGTTCTGCGGCA-1	0	0	0	0	0	0	0	0	0	0	0	0	0	0	0	0	0	0	0	0	0	1
sample009_GCTGGGTTCTAGACCA-1	0	0	0	0	0	0	0	0	0	0	0	0	0	1	0	0	0	0	0	0	0	0
sample009_CGTAAGTAGCCTAGGA-1	0	0	0	0	0	0	0	0	0	0	0	0	0	0	1	0	0	0	0	0	0	0
sample009_GCTCAAAAGTGGAATT-1	0	0	0	0	0	0	0	0	0	0	0	0	0	0	0	0	0	0	0	0	0	2
sample009_TAGACTGAGGTCCTGC-1	0	0	0	0	0	0	0	0	0	0	0	0	0	0	0	0	0	0	0	0	0	1
sample009_TGTAACGCACCGCTAG-1	0	0	0	0	0	0	0	0	0	0	0	0	0	0	0	0	0	0	0	0	0	1
sample009_GTGGGAACATGTTTGG-1	0	0	0	0	0	0	0	0	0	0	0	0	0	1	0	0	0	0	0	0	0	0
sample009_GAGACTTGTTTACGTG-1	0	0	0	0	0	0	0	0	0	0	0	0	0	0	0	0	0	0	0	0	0	1
sample009_CATTCCGTCAAGCCGC-1	0	0	0	0	0	0	0	0	0	0	0	0	0	0	0	0	0	0	0	0	0	1
sample009_TCGGTCTGTCGAGATG-1	0	0	0	0	0	0	0	0	0	0	0	0	0	0	0	0	0	0	0	0	0	2
sample009_TGGTAGTGTGAATGAT-1	0	0	0	0	0	0	0	0	0	0	0	0	0	0	0	0	0	0	0	0	0	1
sample009_AATCACGTCCTACAAG-1	0	0	0	0	0	0	0	0	0	0	0	0	0	0	0	0	0	0	0	0	0	1
sample009_CAATGACAGTACGAGC-1	0	0	0	0	0	0	0	0	0	0	0	0	0	0	0	0	0	0	0	0	0	2
sample009_CCTCCAATCAGCAGAG-1	0	0	0	0	0	0	0	0	0	0	0	0	0	0	0	0	0	0	0	0	0	1
sample009_CAACAGTCACTTCAGA-1	0	0	0	0	0	0	0	0	0	0	0	0	0	0	0	0	0	0	0	0	0	1
sample009_GCCAGGTTCACGGAGA-1	0	0	0	0	0	0	0	0	0	0	0	0	0	0	0	0	0	0	1	0	0	0
sample009_AAAGGATAGCCTGGAA-1	0	0	0	0	0	0	0	0	0	0	0	0	0	0	0	0	0	0	0	0	0	1
sample009_CCACACTCAAGAATGT-1	0	0	0	0	0	0	0	0	0	0	0	0	0	0	0	0	0	0	0	0	0	2
sample009_AACACACCAGCCATTA-1	0	0	0	0	0	0	0	0	0	0	0	0	0	0	0	0	0	0	0	0	0	1
sample009_ACCCTTGGTAGTTAGA-1	0	0	0	0	0	0	0	0	0	0	0	0	0	0	0	0	1	0	0	0	0	0
sample009_GACCAATGTCGTCATA-1	0	0	0	0	0	0	0	0	0	0	0	0	0	0	0	0	0	0	0	0	0	1
sample009_AGACAAAAGTAACGTA-1	0	0	0	0	1	0	0	0	0	0	0	0	0	0	0	0	0	0	0	0	0	0
sample009_CGTCAAAGTGCCGTAC-1	0	0	0	0	0	0	1	0	0	0	0	0	0	0	0	0	0	0	0	0	0	0
sample009_GTGTTAGTCTAGCAAC-1	0	0	0	0	0	0	0	0	0	0	0	0	0	0	1	0	0	0	0	0	0	0
sample009_GGGCGTTCACAGGATG-1	0	0	0	0	0	0	0	0	0	0	0	0	0	0	1	0	0	0	0	0	0	0
sample009_CTCAATTCAACTCATG-1	0	0	0	0	0	0	0	0	0	0	0	0	0	0	0	0	0	0	0	0	0	1
sample009_TGCATGAAGTGCGACA-1	0	0	0	0	0	0	0	0	0	0	0	0	0	0	0	0	0	0	0	0	0	1
sample009_GGAACCCGTAGTTACC-1	0	0	0	0	0	0	0	0	0	0	0	0	0	0	0	0	0	0	0	0	0	1
sample009_CTTCAATTCCGGTTCT-1	0	0	0	0	0	0	0	0	0	0	0	0	0	0	0	0	0	0	0	0	0	1
sample009_TCATACTCACACGTGC-1	0	0	0	0	0	0	0	0	1	0	0	0	0	0	0	0	0	0	0	0	0	0
sample009_TATTCCACAACACGAG-1	0	0	0	0	0	0	0	0	0	0	0	0	0	0	0	0	0	0	0	0	0	1
sample009_AGCGATTGTGGAACAC-1	0	0	0	0	0	0	0	0	0	0	0	0	0	0	0	0	0	0	0	0	0	1
sample009_GACTGATAGATTGAGT-1	0	0	0	0	0	0	0	0	0	0	0	0	0	0	0	0	0	0	0	0	0	1
sample009_TTTGTTGAGATAACAC-1	0	0	0	0	0	0	0	0	0	0	0	0	0	0	0	0	0	0	0	0	0	1
sample009_ATCACGAGTAGGTGCA-1	0	0	0	0	0	0	0	0	0	0	0	2	0	0	0	0	0	0	0	0	0	0
sample009_ATTTCACGTAAGAACT-1	0	0	0	0	0	0	0	0	0	0	0	0	0	0	0	0	0	0	0	0	0	1
sample009_ACTATGGAGCAGGGAG-1	0	0	0	0	0	0	0	0	0	0	0	0	0	0	0	0	0	0	0	0	0	1
sample009_GCCAGGTAGAGATGCC-1	0	0	0	0	0	0	0	0	0	0	0	0	0	0	0	0	0	0	1	0	0	0
sample009_GACGTTAAGACAGTCG-1	0	0	0	0	0	0	0	0	0	0	0	0	0	0	0	0	0	0	0	0	0	1
sample009_GTCGCGAAGCAGCACA-1	0	0	0	0	0	0	0	0	0	0	0	0	0	0	0	0	0	0	0	0	0	1
sample009_AATCGTGAGCTTCGTA-1	0	0	0	0	0	0	0	0	0	0	0	0	0	0	0	0	0	0	0	0	0	1
sample009_TGTGTGATCGAACGCC-1	0	0	0	0	0	0	0	0	0	0	0	0	0	0	0	0	0	0	0	0	0	2
sample009_GAGCTGCAGACGACGT-1	0	0	0	0	0	0	0	0	0	0	0	0	0	0	0	0	0	0	0	0	0	1
sample009_GTAGAGGGTACGATCT-1	0	0	0	0	0	0	0	0	0	0	0	0	0	0	0	0	0	0	0	0	0	1
sample009_AGGCCACCACGGTGTC-1	0	0	0	0	0	0	0	0	0	0	0	0	0	0	0	0	0	0	0	0	0	1
sample009_TTACCGCAGGTTCTAC-1	0	0	0	0	0	0	0	0	0	0	0	0	0	0	0	0	0	0	0	0	0	1
sample009_TGACTCCAGTGCTACT-1	0	0	0	0	0	0	0	0	0	0	0	0	0	0	0	0	0	0	0	0	0	1
sample009_GTGAGGAGTCGAACAG-1	0	0	0	0	0	0	0	0	0	0	0	0	0	0	0	0	0	0	0	0	0	1
sample009_ACCGTTCGTTAAAGTG-1	0	0	0	0	0	0	0	0	0	0	0	0	0	0	0	0	0	0	0	0	0	1
sample009_ATTACTCCAAGGTACG-1	0	0	0	0	0	0	1	0	0	0	0	0	0	0	0	0	0	0	0	0	0	0
sample009_GGGTAGACAATACCCA-1	0	0	0	0	0	0	0	0	0	0	0	0	0	0	0	0	0	0	0	0	0	1
sample009_GTCACTCCAATGCTCA-1	0	0	0	0	0	0	0	0	0	0	0	0	0	0	0	0	0	0	0	0	0	1
sample009_CATTGTTAGTCATAGA-1	0	0	0	0	0	0	0	0	0	0	0	0	0	0	0	0	0	0	0	0	0	1
sample009_CCCTCTCGTCACCTTC-1	0	0	0	0	0	0	0	0	0	0	0	0	0	0	0	0	0	0	0	0	0	1
sample009_AGGACTTAGGTAGCAC-1	0	0	0	0	0	0	0	0	0	0	0	0	0	0	0	0	0	0	0	0	0	1
sample009_ATTTACCCAAGGCGTA-1	0	0	0	0	0	0	0	0	0	0	0	0	0	0	0	0	0	0	0	0	0	1
sample009_CTCACTGGTGTATCCA-1	0	0	0	0	0	0	0	0	0	0	0	0	0	0	0	0	0	0	0	0	0	1
sample009_CAACCTCTCATCGTAG-1	0	0	0	0	0	0	0	0	0	0	0	0	0	0	0	0	0	0	0	0	0	1
sample009_TCTTTGAGTGACGTCC-1	0	0	0	0	0	0	0	0	0	0	0	0	0	0	0	0	0	0	0	0	0	2
sample009_ACTACGAAGTAGACCG-1	0	0	0	0	0	0	0	0	0	0	0	0	0	0	0	0	0	0	0	0	0	1
sample009_GATGGAGCACCTTCGT-1	0	0	0	0	0	0	0	0	0	0	0	0	0	0	0	0	0	0	0	0	0	1
sample009_CCGATGGAGTTGGAAT-1	0	0	0	0	0	0	0	0	0	0	0	0	0	0	0	0	0	0	0	0	0	1
sample009_AAAGTGAAGAAGCGCT-1	0	0	0	0	0	0	0	0	0	0	0	0	0	0	0	0	0	0	0	0	0	1
sample009_CTCCATGAGTGCCCGT-1	0	0	0	0	0	0	0	0	0	0	0	0	0	0	0	0	0	0	0	0	0	2
sample009_GTCATTTTCCTTATGT-1	0	0	0	0	0	0	0	0	0	0	0	0	0	0	0	0	0	0	0	0	0	1
sample009_AGCGTATGTAACGATA-1	0	0	0	0	0	0	0	0	0	0	0	0	0	0	0	0	0	0	0	0	0	1
sample009_TTAATCCTCGAGAAGC-1	0	0	0	0	0	0	0	0	0	0	0	0	0	0	0	0	0	0	0	0	0	1
sample009_CACCGTTCACGTACTA-1	0	0	0	0	0	0	0	0	0	0	0	0	0	0	0	0	0	0	1	0	0	0
sample009_GAGGCCTGTGCGCTCA-1	0	0	0	0	0	0	0	0	0	0	0	0	0	0	1	0	0	0	0	0	0	0
sample009_GTCATCCAGGTTGCCC-1	0	0	0	0	0	0	0	0	0	0	0	0	0	0	0	0	0	0	0	0	0	1
sample009_TTGTGGACATCGATAC-1	0	0	0	0	0	0	0	0	0	0	0	0	0	0	0	0	0	0	0	0	0	1
sample009_CCACACTGTATCTCTT-1	0	0	0	0	0	0	0	0	0	0	0	0	0	0	0	0	0	0	0	0	0	1
sample009_AGATGAACATGTAACC-1	0	0	0	0	0	0	1	0	0	0	0	0	0	0	0	0	0	0	0	0	0	0
sample009_CAATTTCAGGTAGACC-1	0	0	0	0	0	0	0	0	0	0	0	0	0	0	0	0	0	0	0	0	0	1
sample009_ACAACCATCGTTCTCG-1	0	0	0	0	0	0	0	0	0	0	0	0	0	0	0	0	0	0	0	0	0	1
sample009_GTAGATCGTATCGCAT-1	0	0	0	0	0	0	0	0	0	0	0	0	0	0	0	0	0	0	0	0	0	1
sample009_GAGTTACTCCTCACGT-1	0	0	0	0	0	0	0	0	0	0	0	0	0	0	0	0	0	0	0	0	0	1
sample009_ACAGCCGTCCGCGATG-1	0	0	0	0	0	0	0	0	0	0	0	1	0	0	0	0	0	0	0	0	0	0
sample009_AGACAGGTCTGAGGTT-1	0	0	0	0	0	0	0	0	0	0	0	0	0	0	0	0	0	0	0	0	0	1
sample009_TACGCTCCAAGGACAC-1	0	0	0	0	0	0	0	0	0	0	0	0	0	0	0	0	0	0	0	0	0	1
sample009_GGGCTACAGCGGGTTA-1	0	0	0	0	0	0	0	0	0	0	0	0	0	1	0	0	0	0	0	0	0	0
sample009_CTCATTACAATTGCGT-1	0	0	0	0	0	0	0	0	0	0	0	0	0	0	0	0	0	0	0	0	0	1
sample009_TCCGAAATCAACCTTT-1	0	0	0	0	0	0	0	0	0	0	0	0	0	0	0	0	0	0	0	0	0	1
sample009_CATAAGCTCGCCGAAC-1	0	0	0	0	0	0	0	0	0	0	0	0	0	0	0	0	0	0	0	0	0	1
sample009_GATTCTTGTACTCAAC-1	0	0	0	0	0	0	0	0	0	0	0	0	0	0	0	0	0	0	0	0	0	1
sample009_TTTGACTAGAACCGCA-1	0	0	0	0	0	0	0	0	0	0	0	0	0	0	0	0	0	0	0	0	0	1
sample009_GGGTATTAGATCGCCC-1	0	0	0	0	0	0	0	0	0	0	0	0	0	0	0	0	0	0	0	0	0	1
sample009_TCAATTCTCTTGCGCT-1	0	0	0	0	0	0	0	0	0	0	0	0	0	0	0	0	0	0	0	0	0	1
sample009_TACCGGGGTAAGTAGT-1	0	0	0	0	0	0	0	0	0	0	0	0	0	0	0	0	0	0	0	0	0	1
sample009_GTGGGAAGTATCGATC-1	0	0	0	0	0	0	0	0	0	0	0	0	0	0	1	0	0	0	0	0	0	0
sample009_CGGACACGTTACAGCT-1	0	0	0	0	0	0	1	0	0	0	0	0	0	0	0	0	0	0	0	0	0	0
sample009_GTGCTTCAGTGGACGT-1	0	0	0	0	0	0	0	0	0	0	0	0	0	0	0	0	0	0	0	0	0	1
sample009_ATCCTATAGAATAGTC-1	0	0	0	0	0	0	0	0	0	0	0	0	0	0	0	0	0	0	0	0	0	1
sample009_ATCAGGTCATAGCTGT-1	0	0	0	0	0	0	0	0	0	0	0	0	0	0	0	0	0	0	0	0	0	1
sample009_GCCATTCGTTTAGACC-1	0	0	0	0	0	0	0	0	0	0	0	0	0	0	0	0	0	0	1	0	0	0
sample009_GGGCTCATCTGAGAAA-1	0	0	0	0	0	0	0	0	0	0	0	0	0	0	0	0	0	0	0	0	0	1
sample009_GGGCTACCACACCTAA-1	0	0	0	0	0	0	0	0	0	0	0	0	0	0	1	0	0	0	0	0	0	0
sample009_GTAGCTATCGTCAGAT-1	0	0	0	0	0	0	0	0	0	0	0	0	0	0	0	0	0	0	0	0	0	1
sample009_GGTGGCTAGGACAAGA-1	0	0	0	0	0	0	0	0	0	0	0	0	0	0	0	0	0	0	0	0	0	1
sample009_GGGTAGAGTCAGGTAG-1	0	0	0	0	0	0	0	0	0	0	0	0	0	0	0	0	0	0	0	0	0	1
sample009_GTGGCGTGTTTGCAGT-1	0	0	1	0	0	0	0	0	0	0	0	0	0	0	0	0	0	0	0	0	0	0
sample009_CCTGCATAGAATCGAT-1	0	0	0	0	0	0	0	0	0	0	0	0	0	0	0	0	0	0	0	0	0	1
sample009_TGCGATAAGATGTTCC-1	0	0	0	0	0	1	0	0	0	0	0	0	0	0	0	0	0	0	0	0	0	0
sample009_CATTTCACACAACATC-1	0	0	0	0	0	0	0	0	0	0	0	0	0	0	0	0	0	0	1	0	0	0
sample009_ATGTCTTCACCCTAAA-1	0	0	0	0	0	0	0	0	0	0	0	0	0	0	0	0	0	0	0	0	0	1
sample009_AAGCATCTCACTGTCC-1	0	0	0	0	0	0	0	0	0	0	0	0	0	0	0	0	0	0	0	0	0	1
sample009_GTACAGTCAATCGAAA-1	0	0	0	0	0	0	0	0	0	0	0	0	0	0	0	0	0	0	0	0	0	1
sample009_AACCAACGTTGTTGCA-1	0	0	0	0	0	0	0	0	0	0	0	0	0	0	0	0	0	0	0	0	0	1
sample009_AGGGCCTTCAGGAGAC-1	0	0	0	0	0	0	0	0	0	0	0	0	0	0	0	0	0	0	0	0	0	1
sample009_TATTGGGCACCACTGG-1	0	0	0	0	0	0	0	0	0	0	0	0	0	0	0	0	0	0	0	0	0	1
sample009_GTCGTTCCACTCACTC-1	0	0	0	0	0	0	0	0	0	0	0	0	0	0	0	0	0	0	0	0	0	1
sample009_ATTCCATAGATAACAC-1	0	0	0	0	0	0	0	0	0	0	0	0	0	0	0	0	0	0	0	0	0	1
sample009_AGGTTACGTCGTCGGT-1	0	0	0	0	0	0	0	0	0	0	0	0	0	0	0	0	0	0	0	0	0	1
sample009_CCTTTGGTCGCCGAGT-1	0	0	0	0	0	0	0	0	0	0	0	0	0	0	0	0	0	0	0	0	0	1
sample009_CGGGACTAGAAGCCTG-1	0	0	0	0	0	0	0	0	0	0	0	0	0	0	0	0	0	0	0	0	0	1
sample009_TGAGGGAGTCTGTCAA-1	0	0	0	0	0	0	0	0	0	0	0	0	0	0	0	0	0	0	0	0	0	1
sample009_TTACCGCGTACAAAGT-1	0	0	0	0	0	0	0	0	0	0	0	0	0	0	0	0	0	0	0	0	0	1
sample009_GGCTTGGCAGCGTGCT-1	0	0	0	0	0	0	0	0	0	0	0	0	0	0	0	0	0	0	0	0	0	1
sample009_AGATGAAGTATGAGGC-1	0	0	0	0	1	0	0	0	0	0	0	0	0	0	0	0	0	0	0	0	0	0
sample009_TCATACTAGCGGACAT-1	0	0	0	0	0	0	0	0	0	0	0	0	0	0	0	0	0	0	0	0	0	1
sample009_CCTTTGGGTGGGAGAG-1	0	0	0	0	0	0	0	0	0	0	0	0	0	0	0	0	0	0	0	0	0	1
sample009_CCGGACAGTAAGACCG-1	0	0	0	0	0	0	0	0	0	0	0	0	0	0	0	0	0	0	0	0	0	1
sample009_TGCGGCAAGTAGGATT-1	0	0	0	0	0	0	0	0	0	0	0	0	0	0	0	0	0	0	0	0	0	1
sample009_TCTGCCACACACCTGG-1	0	0	0	0	0	0	0	0	0	0	0	0	0	0	0	0	0	0	0	0	0	1
sample009_TGACGCGGTGTGACCC-1	0	0	0	0	0	0	0	0	0	0	0	0	0	0	0	0	0	0	0	0	0	1
sample009_TTGTTGTCAGAGTAAT-1	0	0	0	0	0	0	0	0	0	0	0	0	0	0	0	0	0	0	0	0	0	1
sample009_TCATTACTCTGCAGCG-1	0	0	0	0	0	0	0	0	0	0	0	0	0	0	0	0	0	0	0	0	0	1
sample009_GAGTCATCACTCCGAG-1	0	0	0	0	0	0	0	0	0	0	0	0	0	0	0	0	0	0	0	0	0	1
sample009_TCACATTTCCTGGGAC-1	0	0	0	0	0	0	0	0	0	0	0	0	0	0	0	0	0	0	0	0	0	1
sample009_GAGACTTCATGCCGGT-1	0	0	0	0	0	0	0	0	0	0	0	0	0	0	0	0	0	0	0	0	0	1
sample009_AACAACCTCGAGCTGC-1	0	0	0	0	0	0	0	0	0	0	0	0	0	0	0	0	0	0	0	0	0	1
sample009_ATCACGAAGACCTCCG-1	0	0	0	0	0	0	0	0	0	0	0	1	0	0	0	0	0	0	0	0	0	0
sample009_GATAGCTCAGGACTTT-1	0	0	0	0	0	0	0	0	0	0	0	0	0	0	0	0	0	0	0	0	0	1
sample009_GTTGCTCTCTCATAGG-1	0	0	0	0	0	0	0	0	0	0	0	0	0	0	0	0	0	0	0	0	0	1
sample009_TCATGGAAGAAAGCGA-1	0	0	0	0	0	0	0	0	0	0	0	0	0	0	0	0	0	0	0	0	0	1
sample009_TGCTTCGAGCTACTGT-1	0	0	0	0	0	0	0	0	0	0	0	0	0	0	0	0	0	0	0	0	0	1
sample009_TCAGGGCGTCGATGCC-1	0	0	0	0	0	0	0	0	0	0	0	0	0	0	0	0	0	0	0	0	0	1
sample009_AGAAATGAGAAGCGCT-1	0	0	0	0	0	0	0	0	0	0	0	0	0	0	0	0	0	0	0	0	0	1
sample009_GGTCACGCACGTATAC-1	0	0	0	0	0	0	0	0	0	0	0	0	0	0	1	0	0	0	0	0	0	0
sample009_CACAGATCACATGACT-1	0	0	0	0	0	0	0	0	0	0	0	0	0	0	0	0	0	0	0	0	0	1
sample009_ACGGTTAAGGCCCGTT-1	0	0	0	0	0	0	0	0	0	0	0	0	0	0	0	0	0	0	0	0	0	1
sample009_AGGGTTTCAACTCCCT-1	0	0	0	0	0	0	0	0	0	0	0	0	0	0	0	0	0	0	0	0	0	1
sample009_CTCCACAGTCTGTGGC-1	0	0	0	0	0	0	0	0	0	0	0	0	0	0	0	0	0	0	0	0	0	1
sample009_TTTACCAGTGATTAGA-1	0	0	0	0	0	0	1	0	0	0	0	0	0	0	0	0	0	0	0	0	0	0
sample009_CCCATTGGTATGGAGC-1	0	0	0	0	0	0	0	0	0	0	0	0	0	0	0	0	0	0	0	0	0	1
sample009_ACCAAACAGGCTAAAT-1	0	0	0	0	0	0	0	0	0	0	0	0	0	0	0	0	0	0	0	0	0	1
sample009_CTTCAATCACTAACGT-1	0	0	0	0	0	0	0	0	0	0	0	0	0	0	0	0	0	0	0	0	0	1
sample009_TACCGGGGTGAGCGAT-1	0	0	0	0	0	0	0	0	0	0	0	0	0	0	0	0	0	0	0	0	0	1
sample009_CCTCTAGTCAGCGCAC-1	0	0	0	0	0	0	0	0	0	0	0	0	0	0	0	0	0	0	0	0	0	1
sample009_CTCGAGGCAAGAATGT-1	0	0	0	0	0	0	0	0	0	0	0	0	0	0	0	0	0	0	0	0	0	1
sample009_CATTCCGTCGACTCCT-1	0	0	0	0	0	0	0	0	0	0	0	0	0	0	0	0	0	0	1	0	0	0
sample009_TTTGGTTTCGTTGTAG-1	0	0	0	0	0	0	0	0	0	0	0	0	0	0	0	0	0	0	0	0	0	1
sample009_AGAAATGGTCAAGCCC-1	0	0	0	0	0	0	0	0	0	0	0	0	0	0	0	0	0	0	0	0	0	1
sample009_ATTCCTAGTGAGCTCC-1	0	0	0	0	0	0	1	0	0	0	0	0	0	0	0	0	0	0	0	0	0	0
sample009_CCACCATAGCGACATG-1	0	0	0	0	0	0	0	0	0	0	0	0	0	0	0	0	0	0	0	0	0	1
sample009_AGTTCCCAGTAAACGT-1	0	0	0	0	0	0	0	0	0	0	0	0	0	0	0	0	0	0	0	0	0	1
sample009_GGAATCTGTGCTATTG-1	0	0	0	0	0	0	0	0	0	0	0	0	0	0	0	0	0	0	0	0	0	1
sample009_ACTACGAGTCCAAATC-1	0	0	0	0	0	0	0	0	0	0	0	0	0	0	1	0	0	0	0	0	0	0
sample009_GTCATGACACCGGAAA-1	0	0	0	0	0	0	0	0	0	0	0	0	0	0	0	0	0	0	0	0	0	1
sample009_GTCTTTATCTCATTAC-1	0	0	0	0	0	0	0	0	0	0	0	0	0	0	0	0	0	0	0	0	0	1
sample009_GTCATCCGTCGCCTAG-1	0	0	0	0	0	0	0	0	0	0	0	0	0	0	0	0	0	0	0	0	0	1
sample009_CAATGACAGCCAAGCA-1	0	0	0	0	0	0	0	0	0	0	0	0	0	0	0	0	0	0	0	0	0	1
sample009_CTGTATTAGTTACTCG-1	0	0	0	0	0	0	0	0	0	0	0	0	0	0	0	0	0	0	0	0	0	1
sample009_GGTAGAGGTCCATAGT-1	0	0	0	0	0	0	0	0	0	0	0	0	0	0	0	0	0	0	0	0	0	1
sample009_CGAAGGAGTTGGACCC-1	0	0	0	0	0	0	0	0	0	0	0	0	0	0	0	0	0	0	0	0	0	1
sample009_GTAGGAGGTCTAATCG-1	0	0	0	0	0	0	0	0	0	0	0	0	0	0	0	0	0	0	0	0	0	1
sample009_AGACACTAGTAGACAT-1	0	0	0	0	0	0	0	0	0	0	0	0	0	0	0	0	0	0	0	0	0	1
sample009_TTTACTGGTTCGATTG-1	0	0	0	0	0	0	0	0	0	0	1	0	0	0	0	0	0	0	0	0	0	0
sample009_AGTCATGAGTGCCGAA-1	0	0	0	0	0	0	0	0	0	0	0	0	0	0	0	0	0	0	0	0	0	1
sample009_TTTCCTCAGTATGACA-1	0	0	0	0	0	0	0	0	0	0	0	0	0	0	0	0	0	0	0	0	0	1
sample009_GAGCCTGGTGCAGATG-1	0	0	0	0	0	0	0	0	0	0	0	0	0	0	0	0	0	0	0	0	0	1
sample009_GATCACATCGCAATTG-1	0	0	0	0	0	0	0	0	0	0	0	0	0	0	0	0	0	0	0	0	0	1
sample009_AAGATAGCAGTTCCAA-1	0	0	0	0	0	0	0	0	0	0	0	0	0	0	0	0	0	0	0	0	0	1
sample009_TTCCACGTCGACCCAG-1	0	0	0	0	0	0	0	0	0	0	0	0	0	0	0	0	0	0	0	0	0	1
sample009_TTACTGTAGGTCACTT-1	0	0	0	0	0	0	0	0	0	0	0	0	0	0	0	0	0	0	0	0	0	1

[truncated: 13 more sheets: 010, 011, 012, 013, 014, 015, 016, 017, 018, 019, 020, 021, 022]
